# Supplementary material for: Cr(II) and Cr(III) NCN pincer complexes: synthesis, structure, and catalytic reactivity
Source: Monatsh Chem. 2023 Oct 10;154(11):1263–73. doi: 10.1007/s00706-023-03128-6 (PMC10620270; doi:10.1007/s00706-023-03128-6)
Supplement: Supplementary file 2 — Supplementary file2 (CIF 4940 KB) [file 706_2023_3128_MOESM2_ESM.cif]

 
data_3
 
_audit_creation_method            'SHELXL-2014/7'
_shelx_SHELXL_version_number      '2014/7'
_chemical_name_systematic         ?
_chemical_name_common             ?
_chemical_melting_point           ?
_chemical_formula_moiety          ?
_chemical_formula_sum
 'C20 H35 Br0.29 Cl1.71 Cr N2 O' 
_chemical_formula_weight          455.51

loop_
 _atom_type_symbol
 _atom_type_description
 _atom_type_scat_dispersion_real
 _atom_type_scat_dispersion_imag
 _atom_type_scat_source
 'C'  'C'   0.0033   0.0016
 'International Tables Vol C Tables 4.2.6.8 and 6.1.1.4'
 'H'  'H'   0.0000   0.0000
 'International Tables Vol C Tables 4.2.6.8 and 6.1.1.4'
 'Cl'  'Cl'   0.1484   0.1585
 'International Tables Vol C Tables 4.2.6.8 and 6.1.1.4'
 'Cr'  'Cr'   0.3209   0.6236
 'International Tables Vol C Tables 4.2.6.8 and 6.1.1.4'
 'N'  'N'   0.0061   0.0033
 'International Tables Vol C Tables 4.2.6.8 and 6.1.1.4'
 'O'  'O'   0.0106   0.0060
 'International Tables Vol C Tables 4.2.6.8 and 6.1.1.4'
 'Br'  'Br'  -0.2901   2.4595
 'International Tables Vol C Tables 4.2.6.8 and 6.1.1.4'
 
_space_group_crystal_system       monoclinic
_space_group_IT_number            7
_space_group_name_H-M_alt         'P n'
_space_group_name_Hall            'P -2yac'
 
_shelx_space_group_comment
;
The symmetry employed for this shelxl refinement is uniquely defined
by the following loop, which should always be used as a source of
symmetry information in preference to the above space-group names.
They are only intended as comments.
;
 
loop_
 _space_group_symop_operation_xyz
 'x, y, z'
 'x+1/2, -y, z+1/2'
 
_cell_length_a                    8.1644(19)
_cell_length_b                    8.940(2)
_cell_length_c                    14.933(4)
_cell_angle_alpha                 90
_cell_angle_beta                  96.234(6)
_cell_angle_gamma                 90
_cell_volume                      1083.5(4)
_cell_formula_units_Z             2
_cell_measurement_temperature     100
_cell_measurement_reflns_used     5609
_cell_measurement_theta_min       2.66
_cell_measurement_theta_max       29.39
 
_exptl_crystal_description        block
_exptl_crystal_colour             green
_exptl_crystal_density_meas       ?
_exptl_crystal_density_method     ?
_exptl_crystal_density_diffrn     1.396          
_exptl_crystal_F_000              481
_exptl_transmission_factor_min    ?
_exptl_transmission_factor_max    ?
_exptl_crystal_size_max           0.28
_exptl_crystal_size_mid           0.23
_exptl_crystal_size_min           0.20
_exptl_absorpt_coefficient_mu     1.294
_shelx_estimated_absorpt_T_min    0.713
_shelx_estimated_absorpt_T_max    0.782
_exptl_absorpt_correction_type    multi-scan
_exptl_absorpt_correction_T_min   0.507
_exptl_absorpt_correction_T_max   0.746
_exptl_absorpt_process_details    SADABS
_exptl_absorpt_special_details    ?
_diffrn_ambient_temperature       100
_diffrn_radiation_wavelength      0.71073
_diffrn_radiation_type            MoK\a
_diffrn_radiation_monochromator            'graphite'
_diffrn_measurement_device            'four-circle diffractometer'
_diffrn_source                    ?
_diffrn_measurement_device_type   'Bruker KAPPA APEX II CCD'
_diffrn_measurement_method        '\w- and \f-scans'
_diffrn_detector_area_resol_mean  ?
_diffrn_reflns_number             19404
_diffrn_reflns_av_unetI/netI      0.1349
_diffrn_reflns_av_R_equivalents   0.1037
_diffrn_reflns_limit_h_min        -11
_diffrn_reflns_limit_h_max        11
_diffrn_reflns_limit_k_min        -12
_diffrn_reflns_limit_k_max        12
_diffrn_reflns_limit_l_min        -20
_diffrn_reflns_limit_l_max        20
_diffrn_reflns_theta_min          2.278
_diffrn_reflns_theta_max          29.475
_diffrn_reflns_theta_full         29.475
_diffrn_measured_fraction_theta_max   0.986
_diffrn_measured_fraction_theta_full  0.986
_diffrn_reflns_Laue_measured_fraction_max    0.986
_diffrn_reflns_Laue_measured_fraction_full   0.986
_diffrn_reflns_point_group_measured_fraction_max   0.960
_diffrn_reflns_point_group_measured_fraction_full  0.960
_reflns_number_total              5805
_reflns_number_gt                 3953
_reflns_threshold_expression      'I > 2\s(I)'
_reflns_Friedel_coverage          0.943
_reflns_Friedel_fraction_max      0.933
_reflns_Friedel_fraction_full     0.933
 
_reflns_special_details
;
 Reflections were merged by SHELXL according to the crystal
 class for the calculation of statistics and refinement.
 
 _reflns_Friedel_fraction is defined as the number of unique
 Friedel pairs measured divided by the number that would be
 possible theoretically, ignoring centric projections and
 systematic absences.
;
 
_computing_data_collection        ?
_computing_cell_refinement        ?
_computing_data_reduction         ?
_computing_structure_solution     ?
_computing_structure_refinement 'SHELXL-2014/7 (Sheldrick, 2014)'
_computing_molecular_graphics     ?
_computing_publication_material   ?
_refine_special_details           ?
_refine_ls_structure_factor_coef  Fsqd
_refine_ls_matrix_type            full
_refine_ls_weighting_scheme       calc
_refine_ls_weighting_details
'w=1/[\s^2^(Fo^2^)+(0.0678P)^2^+1.2458P] where P=(Fo^2^+2Fc^2^)/3'
_atom_sites_solution_primary      ?
_atom_sites_solution_secondary    ?
_atom_sites_solution_hydrogens    geom
_refine_ls_hydrogen_treatment     constr
_refine_ls_extinction_method      none
_refine_ls_extinction_coef        .
_refine_ls_abs_structure_details
;
 Flack x determined using 1260 quotients [(I+)-(I-)]/[(I+)+(I-)]
 (Parsons, Flack and Wagner, Acta Cryst. B69 (2013) 249-259).
;
_refine_ls_abs_structure_Flack    0.04(2)
_chemical_absolute_configuration  ?
_refine_ls_number_reflns          5805
_refine_ls_number_parameters      248
_refine_ls_number_restraints      2
_refine_ls_R_factor_all           0.1387
_refine_ls_R_factor_gt            0.0831
_refine_ls_wR_factor_ref          0.1679
_refine_ls_wR_factor_gt           0.1453
_refine_ls_goodness_of_fit_ref    1.050
_refine_ls_restrained_S_all       1.049
_refine_ls_shift/su_max           0.000
_refine_ls_shift/su_mean          0.000
 
loop_
 _atom_site_label
 _atom_site_type_symbol
 _atom_site_fract_x
 _atom_site_fract_y
 _atom_site_fract_z
 _atom_site_U_iso_or_equiv
 _atom_site_adp_type
 _atom_site_occupancy
 _atom_site_site_symmetry_order  
 _atom_site_calc_flag
 _atom_site_refinement_flags_posn
 _atom_site_refinement_flags_adp
 _atom_site_refinement_flags_occupancy
 _atom_site_disorder_assembly
 _atom_site_disorder_group
Cr1 Cr 0.48836(18) 0.74634(19) 0.50712(10) 0.0172(3) Uani 1 1 d . . . . .
Br1 Br 0.68356(18) 0.9345(2) 0.55615(10) 0.0238(7) Uani 0.161(8) 1 d . . P . .
Br2 Br 0.30873(19) 0.5604(2) 0.43799(11) 0.0228(7) Uani 0.134(8) 1 d . . P . .
Cl1 Cl 0.68356(18) 0.9345(2) 0.55615(10) 0.0238(7) Uani 0.839(8) 1 d . . P . .
Cl2 Cl 0.30873(19) 0.5604(2) 0.43799(11) 0.0228(7) Uani 0.866(8) 1 d . . P . .
O1 O 0.6099(8) 0.7397(8) 0.3794(4) 0.0226(16) Uani 1 1 d . . . . .
N1 N 0.2775(8) 0.9143(8) 0.4756(4) 0.0161(14) Uani 1 1 d . . . . .
N2 N 0.6476(9) 0.5806(8) 0.5955(4) 0.0187(15) Uani 1 1 d . . . . .
C1 C 0.3804(11) 0.7502(9) 0.6207(5) 0.0138(17) Uani 1 1 d . . . . .
C2 C 0.4697(10) 0.6958(10) 0.6999(5) 0.0206(18) Uani 1 1 d . . . . .
C3 C 0.3938(11) 0.6978(11) 0.7791(5) 0.026(2) Uani 1 1 d . . . . .
H3 H 0.4504 0.6601 0.8334 0.032 Uiso 1 1 calc R U . . .
C4 C 0.2364(12) 0.7546(11) 0.7789(5) 0.029(2) Uani 1 1 d . . . . .
H4 H 0.1867 0.7579 0.8336 0.035 Uiso 1 1 calc R U . . .
C5 C 0.1488(11) 0.8076(11) 0.6994(5) 0.0246(19) Uani 1 1 d . . . . .
H5 H 0.0403 0.8459 0.6995 0.030 Uiso 1 1 calc R U . . .
C6 C 0.2235(10) 0.8029(10) 0.6204(5) 0.0212(18) Uani 1 1 d . . . . .
C7 C 0.6403(10) 0.6450(10) 0.6898(5) 0.0230(18) Uani 1 1 d . . . . .
H7A H 0.6743 0.5678 0.7356 0.028 Uiso 1 1 calc R U . . .
H7B H 0.7174 0.7305 0.6994 0.028 Uiso 1 1 calc R U . . .
C8 C 0.1453(10) 0.8515(10) 0.5284(5) 0.0214(17) Uani 1 1 d . . . . .
H8A H 0.0913 0.7650 0.4960 0.026 Uiso 1 1 calc R U . . .
H8B H 0.0605 0.9287 0.5350 0.026 Uiso 1 1 calc R U . . .
C9 C 0.5683(10) 0.4289(9) 0.5934(5) 0.0216(17) Uani 1 1 d . . . . .
H9A H 0.5577 0.3924 0.5304 0.026 Uiso 1 1 calc R U . . .
H9B H 0.4554 0.4406 0.6108 0.026 Uiso 1 1 calc R U . . .
C10 C 0.6555(12) 0.3087(11) 0.6531(6) 0.030(2) Uani 1 1 d . . . . .
H10A H 0.5979 0.2132 0.6423 0.045 Uiso 1 1 calc R U . . .
H10B H 0.6553 0.3371 0.7165 0.045 Uiso 1 1 calc R U . . .
H10C H 0.7694 0.2986 0.6389 0.045 Uiso 1 1 calc R U . . .
C11 C 0.8229(10) 0.5721(9) 0.5796(5) 0.0188(17) Uani 1 1 d . . . . .
H11A H 0.8855 0.5237 0.6323 0.023 Uiso 1 1 calc R U . . .
H11B H 0.8659 0.6751 0.5753 0.023 Uiso 1 1 calc R U . . .
C12 C 0.8544(11) 0.4868(11) 0.4955(6) 0.027(2) Uani 1 1 d . . . . .
H12A H 0.7867 0.5289 0.4434 0.041 Uiso 1 1 calc R U . . .
H12B H 0.8259 0.3813 0.5024 0.041 Uiso 1 1 calc R U . . .
H12C H 0.9711 0.4951 0.4863 0.041 Uiso 1 1 calc R U . . .
C13 C 0.3212(11) 1.0662(10) 0.5107(5) 0.0236(18) Uani 1 1 d . . . . .
H13A H 0.4167 1.1022 0.4812 0.028 Uiso 1 1 calc R U . . .
H13B H 0.3575 1.0576 0.5759 0.028 Uiso 1 1 calc R U . . .
C14 C 0.1877(13) 1.1839(10) 0.4981(6) 0.034(2) Uani 1 1 d . . . . .
H14A H 0.1576 1.2014 0.4337 0.050 Uiso 1 1 calc R U . . .
H14B H 0.2283 1.2772 0.5270 0.050 Uiso 1 1 calc R U . . .
H14C H 0.0908 1.1494 0.5256 0.050 Uiso 1 1 calc R U . . .
C15 C 0.2069(10) 0.9212(10) 0.3785(5) 0.0204(17) Uani 1 1 d . . . . .
H15A H 0.1004 0.9752 0.3743 0.024 Uiso 1 1 calc R U . . .
H15B H 0.1845 0.8181 0.3562 0.024 Uiso 1 1 calc R U . . .
C16 C 0.3186(11) 0.9979(10) 0.3184(5) 0.0258(19) Uani 1 1 d . . . . .
H16A H 0.2725 0.9875 0.2553 0.039 Uiso 1 1 calc R U . . .
H16B H 0.4281 0.9517 0.3268 0.039 Uiso 1 1 calc R U . . .
H16C H 0.3278 1.1042 0.3340 0.039 Uiso 1 1 calc R U . . .
C17 C 0.5602(12) 0.6451(11) 0.3010(6) 0.032(2) Uani 1 1 d . . . . .
H17A H 0.4388 0.6451 0.2869 0.038 Uiso 0.65(2) 1 calc R U P A 1
H17B H 0.5979 0.5408 0.3123 0.038 Uiso 0.65(2) 1 calc R U P A 1
H17C H 0.4572 0.6816 0.2669 0.038 Uiso 0.35(2) 1 calc R U P A 2
H17D H 0.5454 0.5396 0.3188 0.038 Uiso 0.35(2) 1 calc R U P A 2
C20 C 0.7531(11) 0.8284(12) 0.3602(6) 0.029(2) Uani 1 1 d . . . . .
H20A H 0.8406 0.8254 0.4115 0.035 Uiso 0.65(2) 1 calc R U P A 1
H20B H 0.7217 0.9339 0.3475 0.035 Uiso 0.65(2) 1 calc R U P A 1
H20C H 0.8558 0.7870 0.3921 0.035 Uiso 0.35(2) 1 calc R U P A 2
H20D H 0.7413 0.9337 0.3790 0.035 Uiso 0.35(2) 1 calc R U P A 2
C18 C 0.643(2) 0.714(3) 0.2235(9) 0.038(5) Uani 0.65(2) 1 d . . P A 1
H18A H 0.5846 0.8048 0.1987 0.046 Uiso 0.65(2) 1 calc R U P A 1
H18B H 0.6545 0.6419 0.1745 0.046 Uiso 0.65(2) 1 calc R U P A 1
C19 C 0.811(2) 0.753(2) 0.2765(11) 0.035(4) Uani 0.65(2) 1 d . . P A 1
H19A H 0.8768 0.6620 0.2926 0.042 Uiso 0.65(2) 1 calc R U P A 1
H19B H 0.8756 0.8223 0.2425 0.042 Uiso 0.65(2) 1 calc R U P A 1
C18' C 0.712(5) 0.663(4) 0.245(2) 0.035(4) Uani 0.35(2) 1 d . . P A 2
H18C H 0.8036 0.5967 0.2685 0.042 Uiso 0.35(2) 1 calc R U P A 2
H18D H 0.6806 0.6417 0.1807 0.042 Uiso 0.35(2) 1 calc R U P A 2
C19' C 0.756(5) 0.818(5) 0.259(2) 0.035(4) Uani 0.35(2) 1 d . . P A 2
H19C H 0.6734 0.8853 0.2264 0.042 Uiso 0.35(2) 1 calc R U P A 2
H19D H 0.8661 0.8397 0.2409 0.042 Uiso 0.35(2) 1 calc R U P A 2
 
loop_
 _atom_site_aniso_label
 _atom_site_aniso_U_11
 _atom_site_aniso_U_22
 _atom_site_aniso_U_33
 _atom_site_aniso_U_23
 _atom_site_aniso_U_13
 _atom_site_aniso_U_12
Cr1 0.0218(5) 0.0229(6) 0.0069(5) -0.0006(5) 0.0016(4) -0.0010(5)
Cl1 0.0277(11) 0.0306(13) 0.0128(8) -0.0007(8) 0.0013(7) 0.0007(9)
Cl2 0.0269(11) 0.0253(12) 0.0163(9) 0.0017(8) 0.0027(8) -0.0015(9)
Br1 0.0277(11) 0.0306(13) 0.0128(8) -0.0007(8) 0.0013(7) 0.0007(9)
Br2 0.0269(11) 0.0253(12) 0.0163(9) 0.0017(8) 0.0027(8) -0.0015(9)
O1 0.027(4) 0.035(4) 0.007(2) -0.003(3) 0.001(2) -0.003(3)
N1 0.023(3) 0.018(4) 0.007(3) 0.002(3) -0.002(3) 0.002(3)
N2 0.025(4) 0.020(4) 0.011(3) 0.001(3) -0.003(3) -0.002(3)
C1 0.025(5) 0.009(4) 0.006(3) -0.001(3) 0.001(3) -0.003(4)
C2 0.028(4) 0.025(4) 0.010(3) -0.002(3) 0.004(3) -0.002(4)
C3 0.038(5) 0.037(5) 0.004(3) -0.001(3) 0.001(3) -0.003(4)
C4 0.038(5) 0.044(6) 0.006(3) -0.004(4) 0.005(3) -0.005(5)
C5 0.027(5) 0.034(5) 0.014(4) -0.004(4) 0.009(3) -0.002(4)
C6 0.027(4) 0.029(5) 0.008(3) -0.002(3) 0.000(3) -0.003(4)
C7 0.030(4) 0.031(5) 0.008(3) 0.000(3) 0.000(3) -0.005(4)
C8 0.024(4) 0.028(5) 0.012(4) 0.001(3) 0.002(3) 0.002(4)
C9 0.027(4) 0.024(4) 0.014(3) 0.002(3) 0.001(3) -0.001(4)
C10 0.033(5) 0.034(5) 0.022(4) 0.004(4) -0.001(4) -0.002(4)
C11 0.023(4) 0.018(4) 0.015(4) 0.000(3) 0.001(3) 0.000(3)
C12 0.027(4) 0.039(5) 0.018(4) -0.001(4) 0.007(4) 0.002(4)
C13 0.031(5) 0.026(5) 0.014(4) -0.001(3) 0.002(3) -0.003(4)
C14 0.050(6) 0.026(5) 0.024(4) -0.003(4) -0.001(4) 0.006(5)
C15 0.025(4) 0.025(5) 0.010(3) 0.000(3) -0.002(3) -0.004(4)
C16 0.036(5) 0.032(5) 0.009(3) 0.001(3) 0.002(3) 0.001(4)
C17 0.042(6) 0.037(6) 0.017(4) -0.008(4) 0.005(4) -0.011(5)
C20 0.027(4) 0.047(6) 0.012(4) 0.002(4) 0.003(4) -0.012(4)
C18 0.037(10) 0.071(14) 0.006(6) -0.003(7) 0.001(6) -0.009(10)
C19 0.034(9) 0.053(12) 0.018(7) 0.004(7) 0.012(6) 0.000(6)
C18' 0.034(9) 0.053(12) 0.018(7) 0.004(7) 0.012(6) 0.000(6)
C19' 0.034(9) 0.053(12) 0.018(7) 0.004(7) 0.012(6) 0.000(6)
 
_geom_special_details
;
 All esds (except the esd in the dihedral angle between two l.s. planes)
 are estimated using the full covariance matrix.  The cell esds are taken
 into account individually in the estimation of esds in distances, angles
 and torsion angles; correlations between esds in cell parameters are only
 used when they are defined by crystal symmetry.  An approximate (isotropic)
 treatment of cell esds is used for estimating esds involving l.s. planes.
;
 
loop_
 _geom_bond_atom_site_label_1
 _geom_bond_atom_site_label_2
 _geom_bond_distance
 _geom_bond_site_symmetry_2
 _geom_bond_publ_flag
Cr1 C1 1.995(7) . ?
Cr1 O1 2.245(6) . ?
Cr1 N2 2.293(7) . ?
Cr1 N1 2.294(7) . ?
Cr1 Cl2 2.377(3) . ?
Cr1 Cl1 2.377(3) . ?
O1 C17 1.465(10) . ?
O1 C20 1.467(11) . ?
N1 C13 1.485(11) . ?
N1 C15 1.503(9) . ?
N1 C8 1.512(10) . ?
N2 C11 1.478(10) . ?
N2 C9 1.502(11) . ?
N2 C7 1.529(10) . ?
C1 C6 1.364(13) . ?
C1 C2 1.407(12) . ?
C2 C3 1.394(11) . ?
C2 C7 1.489(12) . ?
C3 C4 1.381(14) . ?
C3 H3 0.9500 . ?
C4 C5 1.401(12) . ?
C4 H4 0.9500 . ?
C5 C6 1.386(11) . ?
C5 H5 0.9500 . ?
C6 C8 1.514(11) . ?
C7 H7A 0.9900 . ?
C7 H7B 0.9900 . ?
C8 H8A 0.9900 . ?
C8 H8B 0.9900 . ?
C9 C10 1.523(12) . ?
C9 H9A 0.9900 . ?
C9 H9B 0.9900 . ?
C10 H10A 0.9800 . ?
C10 H10B 0.9800 . ?
C10 H10C 0.9800 . ?
C11 C12 1.516(11) . ?
C11 H11A 0.9900 . ?
C11 H11B 0.9900 . ?
C12 H12A 0.9800 . ?
C12 H12B 0.9800 . ?
C12 H12C 0.9800 . ?
C13 C14 1.512(13) . ?
C13 H13A 0.9900 . ?
C13 H13B 0.9900 . ?
C14 H14A 0.9800 . ?
C14 H14B 0.9800 . ?
C14 H14C 0.9800 . ?
C15 C16 1.512(11) . ?
C15 H15A 0.9900 . ?
C15 H15B 0.9900 . ?
C16 H16A 0.9800 . ?
C16 H16B 0.9800 . ?
C16 H16C 0.9800 . ?
C17 C18 1.535(17) . ?
C17 C18' 1.57(3) . ?
C17 H17A 0.9900 . ?
C17 H17B 0.9900 . ?
C17 H17C 0.9900 . ?
C17 H17D 0.9900 . ?
C20 C19' 1.52(3) . ?
C20 C19 1.539(18) . ?
C20 H20A 0.9900 . ?
C20 H20B 0.9900 . ?
C20 H20C 0.9900 . ?
C20 H20D 0.9900 . ?
C18 C19 1.54(3) . ?
C18 H18A 0.9900 . ?
C18 H18B 0.9900 . ?
C19 H19A 0.9900 . ?
C19 H19B 0.9900 . ?
C18' C19' 1.44(6) . ?
C18' H18C 0.9900 . ?
C18' H18D 0.9900 . ?
C19' H19C 0.9900 . ?
C19' H19D 0.9900 . ?
 
loop_
 _geom_angle_atom_site_label_1
 _geom_angle_atom_site_label_2
 _geom_angle_atom_site_label_3
 _geom_angle
 _geom_angle_site_symmetry_1
 _geom_angle_site_symmetry_3
 _geom_angle_publ_flag
C1 Cr1 O1 179.5(4) . . ?
C1 Cr1 N2 78.3(3) . . ?
O1 Cr1 N2 101.3(3) . . ?
C1 Cr1 N1 76.8(3) . . ?
O1 Cr1 N1 103.6(2) . . ?
N2 Cr1 N1 155.1(3) . . ?
C1 Cr1 Cl2 94.2(3) . . ?
O1 Cr1 Cl2 85.48(18) . . ?
N2 Cr1 Cl2 94.73(18) . . ?
N1 Cr1 Cl2 87.41(19) . . ?
C1 Cr1 Cl1 94.0(3) . . ?
O1 Cr1 Cl1 86.39(18) . . ?
N2 Cr1 Cl1 87.76(19) . . ?
N1 Cr1 Cl1 93.62(18) . . ?
Cl2 Cr1 Cl1 171.82(9) . . ?
C17 O1 C20 108.3(6) . . ?
C17 O1 Cr1 125.7(5) . . ?
C20 O1 Cr1 125.9(5) . . ?
C13 N1 C15 110.8(6) . . ?
C13 N1 C8 108.3(6) . . ?
C15 N1 C8 107.3(6) . . ?
C13 N1 Cr1 112.3(5) . . ?
C15 N1 Cr1 115.2(5) . . ?
C8 N1 Cr1 102.3(4) . . ?
C11 N2 C9 111.9(6) . . ?
C11 N2 C7 107.6(6) . . ?
C9 N2 C7 107.5(6) . . ?
C11 N2 Cr1 116.1(5) . . ?
C9 N2 Cr1 110.8(5) . . ?
C7 N2 Cr1 102.1(5) . . ?
C6 C1 C2 121.5(7) . . ?
C6 C1 Cr1 120.3(6) . . ?
C2 C1 Cr1 118.2(6) . . ?
C3 C2 C1 118.1(8) . . ?
C3 C2 C7 126.7(7) . . ?
C1 C2 C7 115.1(7) . . ?
C4 C3 C2 120.2(8) . . ?
C4 C3 H3 119.9 . . ?
C2 C3 H3 119.9 . . ?
C3 C4 C5 121.0(8) . . ?
C3 C4 H4 119.5 . . ?
C5 C4 H4 119.5 . . ?
C6 C5 C4 118.7(8) . . ?
C6 C5 H5 120.6 . . ?
C4 C5 H5 120.6 . . ?
C1 C6 C5 120.4(8) . . ?
C1 C6 C8 114.0(7) . . ?
C5 C6 C8 125.6(8) . . ?
C2 C7 N2 109.8(6) . . ?
C2 C7 H7A 109.7 . . ?
N2 C7 H7A 109.7 . . ?
C2 C7 H7B 109.7 . . ?
N2 C7 H7B 109.7 . . ?
H7A C7 H7B 108.2 . . ?
N1 C8 C6 108.9(6) . . ?
N1 C8 H8A 109.9 . . ?
C6 C8 H8A 109.9 . . ?
N1 C8 H8B 109.9 . . ?
C6 C8 H8B 109.9 . . ?
H8A C8 H8B 108.3 . . ?
N2 C9 C10 116.9(7) . . ?
N2 C9 H9A 108.1 . . ?
C10 C9 H9A 108.1 . . ?
N2 C9 H9B 108.1 . . ?
C10 C9 H9B 108.1 . . ?
H9A C9 H9B 107.3 . . ?
C9 C10 H10A 109.5 . . ?
C9 C10 H10B 109.5 . . ?
H10A C10 H10B 109.5 . . ?
C9 C10 H10C 109.5 . . ?
H10A C10 H10C 109.5 . . ?
H10B C10 H10C 109.5 . . ?
N2 C11 C12 114.4(7) . . ?
N2 C11 H11A 108.7 . . ?
C12 C11 H11A 108.7 . . ?
N2 C11 H11B 108.7 . . ?
C12 C11 H11B 108.7 . . ?
H11A C11 H11B 107.6 . . ?
C11 C12 H12A 109.5 . . ?
C11 C12 H12B 109.5 . . ?
H12A C12 H12B 109.5 . . ?
C11 C12 H12C 109.5 . . ?
H12A C12 H12C 109.5 . . ?
H12B C12 H12C 109.5 . . ?
N1 C13 C14 116.8(7) . . ?
N1 C13 H13A 108.1 . . ?
C14 C13 H13A 108.1 . . ?
N1 C13 H13B 108.1 . . ?
C14 C13 H13B 108.1 . . ?
H13A C13 H13B 107.3 . . ?
C13 C14 H14A 109.5 . . ?
C13 C14 H14B 109.5 . . ?
H14A C14 H14B 109.5 . . ?
C13 C14 H14C 109.5 . . ?
H14A C14 H14C 109.5 . . ?
H14B C14 H14C 109.5 . . ?
N1 C15 C16 113.5(7) . . ?
N1 C15 H15A 108.9 . . ?
C16 C15 H15A 108.9 . . ?
N1 C15 H15B 108.9 . . ?
C16 C15 H15B 108.9 . . ?
H15A C15 H15B 107.7 . . ?
C15 C16 H16A 109.5 . . ?
C15 C16 H16B 109.5 . . ?
H16A C16 H16B 109.5 . . ?
C15 C16 H16C 109.5 . . ?
H16A C16 H16C 109.5 . . ?
H16B C16 H16C 109.5 . . ?
O1 C17 C18 105.2(9) . . ?
O1 C17 C18' 101.3(15) . . ?
O1 C17 H17A 110.7 . . ?
C18 C17 H17A 110.7 . . ?
O1 C17 H17B 110.7 . . ?
C18 C17 H17B 110.7 . . ?
H17A C17 H17B 108.8 . . ?
O1 C17 H17C 111.5 . . ?
C18' C17 H17C 111.5 . . ?
O1 C17 H17D 111.5 . . ?
C18' C17 H17D 111.5 . . ?
H17C C17 H17D 109.3 . . ?
O1 C20 C19' 104.9(15) . . ?
O1 C20 C19 104.0(9) . . ?
O1 C20 H20A 110.9 . . ?
C19 C20 H20A 110.9 . . ?
O1 C20 H20B 110.9 . . ?
C19 C20 H20B 110.9 . . ?
H20A C20 H20B 109.0 . . ?
O1 C20 H20C 110.8 . . ?
C19' C20 H20C 110.8 . . ?
O1 C20 H20D 110.8 . . ?
C19' C20 H20D 110.8 . . ?
H20C C20 H20D 108.8 . . ?
C17 C18 C19 98.3(12) . . ?
C17 C18 H18A 112.1 . . ?
C19 C18 H18A 112.1 . . ?
C17 C18 H18B 112.1 . . ?
C19 C18 H18B 112.1 . . ?
H18A C18 H18B 109.8 . . ?
C20 C19 C18 100.4(13) . . ?
C20 C19 H19A 111.7 . . ?
C18 C19 H19A 111.7 . . ?
C20 C19 H19B 111.7 . . ?
C18 C19 H19B 111.7 . . ?
H19A C19 H19B 109.5 . . ?
C19' C18' C17 103(3) . . ?
C19' C18' H18C 111.2 . . ?
C17 C18' H18C 111.2 . . ?
C19' C18' H18D 111.2 . . ?
C17 C18' H18D 111.2 . . ?
H18C C18' H18D 109.1 . . ?
C18' C19' C20 100(3) . . ?
C18' C19' H19C 111.8 . . ?
C20 C19' H19C 111.8 . . ?
C18' C19' H19D 111.8 . . ?
C20 C19' H19D 111.8 . . ?
H19C C19' H19D 109.5 . . ?
 
_refine_diff_density_max    1.123
_refine_diff_density_min   -0.722
_refine_diff_density_rms    0.124

_shelx_res_file
;
TITL
CELL  0.71073   8.1644   8.9401  14.9330   90.000   96.234   90.000
ZERR    2.000   0.0019   0.0021   0.0036    0.000    0.006    0.000
LATT -1
SYMM 1/2+X, -Y, 1/2+Z
SFAC C H CL Cr N O Br
UNIT 40 70 3.41006 2 4 2 0.58994
TEMP -173
ACTA
SIZE 0.20 0.23 0.28
L.S. 10
BOND $H
LIST 6
FMAP 2
EADP C19 C18'
EADP C19 C19'
EADP Cl1 Br1
EADP Cl2 Br2
EXYZ Cl1 Br1
EXYZ Cl2 Br2
PLAN 20
ACTA 59
WGHT    0.067800    1.245800
FVAR       0.72694   0.65482   0.83946   0.86557
CR1   4    0.488358    0.746341    0.507124    11.00000    0.02178    0.02295 =
         0.00686   -0.00056    0.00162   -0.00095
CL1   3    0.683558    0.934512    0.556147    31.00000    0.02771    0.03058 =
         0.01282   -0.00073    0.00130    0.00066
CL2   3    0.308734    0.560358    0.437989    41.00000    0.02690    0.02531 =
         0.01625    0.00168    0.00268   -0.00153
BR1   7    0.683558    0.934512    0.556147   -31.00000    0.02771    0.03058 =
         0.01282   -0.00073    0.00130    0.00066
BR2   7    0.308734    0.560358    0.437989   -41.00000    0.02690    0.02531 =
         0.01625    0.00168    0.00268   -0.00153
O1    6    0.609905    0.739671    0.379356    11.00000    0.02656    0.03463 =
         0.00657   -0.00269    0.00093   -0.00272
N1    5    0.277511    0.914258    0.475637    11.00000    0.02299    0.01768 =
         0.00680    0.00156   -0.00222    0.00180
N2    5    0.647608    0.580569    0.595499    11.00000    0.02463    0.01987 =
         0.01066    0.00072   -0.00285   -0.00245
C1    1    0.380415    0.750244    0.620713    11.00000    0.02536    0.00940 =
         0.00626   -0.00103    0.00054   -0.00321
C2    1    0.469693    0.695781    0.699944    11.00000    0.02774    0.02474 =
         0.00981   -0.00206    0.00361   -0.00198
C3    1    0.393753    0.697834    0.779130    11.00000    0.03781    0.03661 =
         0.00436   -0.00140    0.00134   -0.00260
AFIX  43
H3    2    0.450359    0.660085    0.833382    11.00000   -1.20000
AFIX   0
C4    1    0.236351    0.754636    0.778914    11.00000    0.03754    0.04411 =
         0.00581   -0.00390    0.00503   -0.00469
AFIX  43
H4    2    0.186737    0.757851    0.833557    11.00000   -1.20000
AFIX   0
C5    1    0.148802    0.807559    0.699356    11.00000    0.02749    0.03361 =
         0.01414   -0.00432    0.00878   -0.00171
AFIX  43
H5    2    0.040304    0.845873    0.699525    11.00000   -1.20000
AFIX   0
C6    1    0.223537    0.802949    0.620360    11.00000    0.02685    0.02886 =
         0.00754   -0.00178   -0.00019   -0.00279
C7    1    0.640343    0.645045    0.689794    11.00000    0.03032    0.03054 =
         0.00758    0.00008    0.00012   -0.00540
AFIX  23
H7A   2    0.674280    0.567788    0.735577    11.00000   -1.20000
H7B   2    0.717392    0.730478    0.699423    11.00000   -1.20000
AFIX   0
C8    1    0.145283    0.851548    0.528387    11.00000    0.02351    0.02839 =
         0.01245    0.00131    0.00206    0.00176
AFIX  23
H8A   2    0.091319    0.765019    0.496004    11.00000   -1.20000
H8B   2    0.060457    0.928712    0.534993    11.00000   -1.20000
AFIX   0
C9    1    0.568262    0.428885    0.593395    11.00000    0.02665    0.02390 =
         0.01387    0.00246    0.00073   -0.00050
AFIX  23
H9A   2    0.557712    0.392381    0.530441    11.00000   -1.20000
H9B   2    0.455392    0.440639    0.610828    11.00000   -1.20000
AFIX   0
C10   1    0.655473    0.308719    0.653099    11.00000    0.03263    0.03412 =
         0.02206    0.00382   -0.00100   -0.00204
AFIX 137
H10A  2    0.597900    0.213155    0.642302    11.00000   -1.50000
H10B  2    0.655278    0.337073    0.716480    11.00000   -1.50000
H10C  2    0.769377    0.298583    0.638944    11.00000   -1.50000
AFIX   0
C11   1    0.822898    0.572122    0.579641    11.00000    0.02299    0.01847 =
         0.01490   -0.00003    0.00149   -0.00018
AFIX  23
H11A  2    0.885455    0.523749    0.632350    11.00000   -1.20000
H11B  2    0.865942    0.675088    0.575277    11.00000   -1.20000
AFIX   0
C12   1    0.854416    0.486809    0.495500    11.00000    0.02673    0.03879 =
         0.01788   -0.00099    0.00688    0.00155
AFIX 137
H12A  2    0.786662    0.528919    0.443361    11.00000   -1.50000
H12B  2    0.825854    0.381277    0.502417    11.00000   -1.50000
H12C  2    0.971113    0.495064    0.486313    11.00000   -1.50000
AFIX   0
C13   1    0.321187    1.066229    0.510692    11.00000    0.03104    0.02558 =
         0.01408   -0.00099    0.00195   -0.00311
AFIX  23
H13A  2    0.416680    1.102190    0.481177    11.00000   -1.20000
H13B  2    0.357470    1.057648    0.575933    11.00000   -1.20000
AFIX   0
C14   1    0.187737    1.183906    0.498135    11.00000    0.04978    0.02562 =
         0.02402   -0.00259   -0.00125    0.00621
AFIX 137
H14A  2    0.157615    1.201363    0.433660    11.00000   -1.50000
H14B  2    0.228297    1.277219    0.527001    11.00000   -1.50000
H14C  2    0.090778    1.149433    0.525602    11.00000   -1.50000
AFIX   0
C15   1    0.206855    0.921222    0.378475    11.00000    0.02481    0.02542 =
         0.01016    0.00046   -0.00177   -0.00413
AFIX  23
H15A  2    0.100443    0.975237    0.374278    11.00000   -1.20000
H15B  2    0.184498    0.818148    0.356181    11.00000   -1.20000
AFIX   0
C16   1    0.318627    0.997880    0.318369    11.00000    0.03593    0.03249 =
         0.00894    0.00126    0.00174    0.00080
AFIX 137
H16A  2    0.272458    0.987454    0.255310    11.00000   -1.50000
H16B  2    0.428058    0.951658    0.326787    11.00000   -1.50000
H16C  2    0.327814    1.104217    0.334050    11.00000   -1.50000
AFIX   0
C17   1    0.560152    0.645053    0.301018    11.00000    0.04191    0.03746 =
         0.01680   -0.00829    0.00545   -0.01122
PART 1
AFIX  23
H17A  2    0.438833    0.645118    0.286927    21.00000   -1.20000
H17B  2    0.597894    0.540833    0.312275    21.00000   -1.20000
AFIX  23
PART 2
H17C  2    0.457171    0.681607    0.266911   -21.00000   -1.20000
H17D  2    0.545399    0.539645    0.318812   -21.00000   -1.20000
AFIX   0
PART 0
C20   1    0.753120    0.828426    0.360199    11.00000    0.02711    0.04737 =
         0.01205    0.00184    0.00291   -0.01155
PART 1
AFIX  23
H20A  2    0.840633    0.825358    0.411541    21.00000   -1.20000
H20B  2    0.721749    0.933890    0.347476    21.00000   -1.20000
AFIX  23
PART 2
H20C  2    0.855759    0.786960    0.392119   -21.00000   -1.20000
H20D  2    0.741284    0.933710    0.379012   -21.00000   -1.20000
AFIX   0
PART 1
C18   1    0.643270    0.714470    0.223537    21.00000    0.03714    0.07120 =
         0.00643   -0.00293    0.00121   -0.00855
AFIX  23
H18A  2    0.584581    0.804763    0.198710    21.00000   -1.20000
H18B  2    0.654550    0.641857    0.174529    21.00000   -1.20000
AFIX   0
C19   1    0.810941    0.752947    0.276509    21.00000    0.03428    0.05339 =
         0.01804    0.00384    0.01181    0.00023
AFIX  23
H19A  2    0.876829    0.662001    0.292595    21.00000   -1.20000
H19B  2    0.875631    0.822347    0.242498    21.00000   -1.20000
AFIX   0
PART 2
C18'  1    0.711773    0.663352    0.245289   -21.00000    0.03428    0.05339 =
         0.01804    0.00384    0.01181    0.00023
AFIX  23
H18C  2    0.803568    0.596719    0.268480   -21.00000   -1.20000
H18D  2    0.680628    0.641660    0.180670   -21.00000   -1.20000
AFIX   0
C19'  1    0.755510    0.817812    0.259060   -21.00000    0.03428    0.05339 =
         0.01804    0.00384    0.01181    0.00023
AFIX  23
H19C  2    0.673378    0.885293    0.226428   -21.00000   -1.20000
H19D  2    0.866111    0.839699    0.240927   -21.00000   -1.20000
PART 0
AFIX   0
HKLF 4


END

WGHT      0.0709      1.6630

Q1    1   0.5990  0.7528  0.5038  11.00000  0.05    1.12
Q2    1   0.5748  0.9312  0.5581  11.00000  0.05    1.05
Q3    1   0.6465  0.8265  0.5478  11.00000  0.05    1.01
Q4    1   0.3148  0.6642  0.4347  11.00000  0.05    1.00
Q5    1   0.3768  0.7442  0.5110  11.00000  0.05    0.98
Q6    1   0.4702  0.8446  0.5125  11.00000  0.05    0.96
Q7    1   0.5308  0.8569  0.5133  11.00000  0.05    0.93
Q8    1   0.5199  0.6396  0.5090  11.00000  0.05    0.90
Q9    1   0.4761  0.6446  0.5113  11.00000  0.05    0.90
Q10   1   0.4182  0.5664  0.4395  11.00000  0.05    0.90
Q11   1   0.2025  0.5610  0.4427  11.00000  0.05    0.85
Q12   1   0.2990  0.4659  0.4366  11.00000  0.05    0.82
Q13   1   0.7887  0.9352  0.5501  11.00000  0.05    0.81
Q14   1   0.6775  1.0335  0.5534  11.00000  0.05    0.75
Q15   1   0.3409  0.8327  0.4884  11.00000  0.05    0.56
Q16   1   0.6580  0.6627  0.6040  11.00000  0.05    0.51
Q17   1   0.7129  0.7573  0.5194  11.00000  0.05    0.48
Q18   1   0.5444  0.6208  0.7011  11.00000  0.05    0.46
Q19   1   0.3123  0.6474  0.7942  11.00000  0.05    0.46
Q20   1   0.2638  0.7264  0.4844  11.00000  0.05    0.45
;
_shelx_res_checksum    18953

_shelx_hkl_file
;
  -1   0   0    4.70    2.60
  -1   0   0    4.00    3.50
  -1   0   0   -2.80    2.60
  -1   0   0    4.20    2.70
  -1   0   0    2.00    3.90
   1   0   0    0.90    1.90
   1   0   0    1.00    1.20
   1   0   0    2.30    5.60
   1   0   0   -0.90    1.40
   1   0   0    0.80    1.70
   1   0   0   -1.30    6.40
  -2   0   0 3999.20  213.38
  -2   0   0 3733.43  208.78
  -2   0   0 3907.21  213.98
  -2   0   0 3741.53  208.58
  -2   0   0 4194.38  209.58
  -2   0   0 4218.78  209.68
   2   0   0 4243.28  209.58
   2   0   0 4121.89  213.18
   2   0   0 4012.50  208.98
   2   0   0 3675.33  208.58
   2   0   0 3808.62  212.38
   2   0   0 4394.36  209.68
  -3   0   0   -2.40    6.00
  -3   0   0    1.00   17.60
  -3   0   0   -1.80    6.20
  -3   0   0    0.70    7.30
  -3   0   0   -4.80    8.60
   3   0   0   -0.50   14.70
   3   0   0    1.90    6.30
   3   0   0   -6.00   12.80
   3   0   0   -4.00    8.40
   3   0   0   -2.20    6.70
  -4   0   0   54.59    9.10
  -4   0   0   51.69    9.40
  -4   0   0   43.60   14.10
  -4   0   0   30.30   27.20
   4   0   0   39.10   12.50
   4   0   0   23.50    9.80
   4   0   0   35.90    9.20
  -5   0   0  -18.90    8.20
  -5   0   0   15.30   25.00
  -5   0   0   -1.90   24.30
   5   0   0  -14.50   11.60
   5   0   0  -11.40    8.90
  -6   0   0 1406.46  104.09
  -6   0   0 1588.64  104.99
   6   0   0 1422.26   81.49
   6   0   0 1349.56   84.09
   6   0   0 1429.16   81.39
  -7   0   0   23.90   35.60
  -7   0   0   -7.40   33.20
   7   0   0  -30.70   16.60
   7   0   0  -25.00   13.80
   7   0   0  -20.50   11.90
  -8   0   0    8.90   37.40
  -8   0   0   51.39   39.40
   8   0   0   24.40   17.00
   8   0   0   13.10   20.40
   8   0   0   18.50   14.70
  -9   0   0  -26.10   38.90
   9   0   0   -0.60   19.80
   9   0   0   -8.50   14.40
 -11   0   0   15.80   47.00
  11   0   0    5.90   25.60
  11  -1   0   72.79   30.40
 -11   1   0  118.79   50.19
  10  -1   0   26.40   18.80
  10  -1   0   22.60   24.80
 -10   1   0   51.69   45.60
   9  -1   0   99.99   20.40
   9  -1   0  110.39   25.90
  -9   1   0   90.99   45.60
  -9   1   0 -162.58  115.99
   8  -1   0  -14.40   14.90
   8  -1   0    4.70   18.90
   8  -1   0   -6.30   14.50
  -8   1   0   -7.80   39.10
  -8   1   0   44.60   44.10
  -8   1   0 -113.49   82.09
   7  -1   0  100.99   16.60
   7  -1   0   85.89   17.30
   7  -1   0   70.09   20.50
  -7   1   0   99.99   38.00
  -7   1   0  102.19   41.40
   6  -1   0  178.78   26.00
   6  -1   0  165.18   22.80
   6  -1   0  160.28   21.20
  -6   1   0  174.78   19.30
  -6   1   0  281.87   64.69
  -6   1   0  167.68   34.30
   5  -1   0  316.37   30.80
   5  -1   0  319.77   26.10
   5  -1   0  362.46   36.80
   5  -1   0  327.87   28.70
  -5   1   0  384.46   24.60
  -5   1   0  452.75   61.19
  -5   1   0  348.07   53.69
   4  -1   0  981.60   62.49
   4  -1   0 1024.60   56.69
   4  -1   0 1004.20   57.59
   4  -1   0  986.90   54.29
  -4   1   0 1158.48   83.09
  -4   1   0  905.71   53.29
  -4   1   0  982.20   58.19
  -4   1   0  778.72   74.49
  -4   1   0  918.31   56.39
   3  -1   0  331.27   23.80
   3  -1   0  345.97   25.30
   3  -1   0  305.07   29.20
   3  -1   0  299.97   21.30
   3  -1   0  315.77   40.80
   3  -1   0  315.07   40.30
  -3   1   0  293.27   20.00
  -3   1   0  323.47   23.60
  -3   1   0  334.77   24.20
  -3   1   0  327.47   23.20
  -3   1   0  261.77   38.50
   2  -1   0 1449.95   84.09
   2  -1   0 1395.66   76.29
   2  -1   0 1448.16   82.19
   2  -1   0 1513.15   76.59
   2  -1   0 1364.06   74.89
  -2   1   0 1377.46   86.29
  -2   1   0 1364.06   76.29
  -2   1   0 1410.26   76.29
   1  -1   0 3729.03  210.58
   1  -1   0 4326.57  211.08
   1  -1   0 3736.13  206.08
  -1   1   0 3984.10  206.68
  -1   1   0 4027.20  206.28
   0  -1   0   11.00    6.60
   0  -1   0   23.40    4.00
   0   1   0   13.40    3.20
  -1  -1   0 3368.16  191.38
  -1  -1   0 3855.71  189.08
  -1  -1   0 3833.22  189.68
   1   1   0 3475.65  191.38
  -2  -1   0 1331.37   80.89
  -2  -1   0 1324.67   72.99
  -2  -1   0 1427.36   74.59
  -2  -1   0 1320.27   73.29
  -2  -1   0 1200.78   77.49
   2   1   0 1347.27   78.39
   2   1   0 1281.67   73.39
   2   1   0 1525.75   73.49
   2   1   0 1354.06   78.29
   2   1   0 1498.85   74.59
  -3  -1   0  336.57   23.80
  -3  -1   0  338.67   26.60
  -3  -1   0  318.07   24.00
  -3  -1   0  368.66   36.30
   3   1   0  297.57   21.90
   3   1   0  334.77   38.10
   3   1   0  346.97   27.00
   3   1   0  373.36   25.40
   3   1   0  329.67   33.80
   3   1   0  306.37   24.50
  -4  -1   0 1109.89   87.09
  -4  -1   0 1122.49   75.19
  -4  -1   0  872.91   58.79
   4   1   0 1040.10   59.89
   4   1   0 1082.89   60.49
   4   1   0 1027.70   61.79
   4   1   0 1050.09   57.99
  -5  -1   0  468.65   60.69
  -5  -1   0  435.56   53.39
   5   1   0  322.97   32.50
   5   1   0  403.86   29.80
   5   1   0  351.56   27.20
  -6  -1   0  159.28   34.70
  -6  -1   0  161.88   35.90
   6   1   0  190.78   25.20
   6   1   0  197.08   22.40
   6   1   0  160.08   20.80
  -7  -1   0   86.49   37.20
  -7  -1   0  110.09   37.10
   7   1   0  108.49   15.10
   7   1   0   89.29   20.90
   7   1   0  105.39   18.60
  -8  -1   0  -21.50   34.80
  -8  -1   0   12.90   37.00
   8   1   0   14.10   19.80
   8   1   0   -9.80   17.20
   8   1   0    5.60   12.10
  -9  -1   0   35.00   41.90
  -9  -1   0  200.28   48.30
   9   1   0  116.59   18.60
   9   1   0  144.79   24.40
   9   1   0  119.09   27.00
 -10  -1   0  -32.30   43.80
  10   1   0  -12.90   24.00
  11  -2   0    8.90   23.20
  11  -2   0    4.60   28.50
 -11   2   0  166.78   49.60
  10  -2   0    7.20   20.30
  10  -2   0   13.50   25.40
 -10   2   0   59.39   45.50
   9  -2   0  115.69   27.20
   9  -2   0   97.19   21.60
  -9   2   0   80.89   47.00
  -9   2   0  -32.00  114.49
   8  -2   0  657.23   56.69
   8  -2   0  775.62   54.89
  -8   2   0  936.71  140.29
  -8   2   0  681.43   92.99
   7  -2   0  145.69   22.80
   7  -2   0  139.59   20.40
  -7   2   0  133.49   44.80
  -7   2   0  174.48   84.49
   6  -2   0   34.00   15.40
   6  -2   0   17.80   13.30
  -6   2   0   82.59   62.09
  -6   2   0   36.00   35.00
  -6   2   0   38.60    8.30
   5  -2   0   -0.70   10.60
   5  -2   0   -3.30   11.60
  -5   2   0   -3.90   27.80
  -5   2   0   51.99   41.60
  -5   2   0    4.10    6.30
  -5   2   0    9.00   12.80
   4  -2   0  869.01   52.59
   4  -2   0  821.72   52.09
  -4   2   0  860.71   47.10
  -4   2   0  896.41   79.29
   3  -2   0  116.79   23.80
   3  -2   0  170.28   19.90
   3  -2   0  145.29   20.00
  -3   2   0  111.19   13.30
  -3   2   0  135.89   32.40
  -3   2   0  132.59   13.00
  -3   2   0  126.59   14.20
   2  -2   0 2541.35  136.69
   2  -2   0 2378.26  127.79
   2  -2   0 2463.15  126.99
  -2   2   0 2259.97  126.89
  -2   2   0 2450.25  140.09
  -2   2   0 2305.97  127.79
  -2   2   0 2384.16  137.49
   1  -2   0  819.72   45.40
   1  -2   0  867.51   47.00
   1  -2   0  924.41   56.69
   1  -2   0  816.52   58.39
  -1   2   0  803.92   46.60
  -1   2   0  838.82   45.40
  -1   2   0  834.32   57.49
  -1   2   0  725.83   58.39
   0  -2   0 1196.18   58.79
   0  -2   0  988.30   65.49
   0  -2   0 1066.79   58.99
   0   2   0 1148.79   58.89
   0   2   0  986.50   65.49
   0   2   0 1106.29   58.89
  -1  -2   0  769.12   53.09
  -1  -2   0  713.13   44.80
  -1  -2   0  837.22   51.19
  -1  -2   0  827.12   46.50
   1   2   0  885.31   51.09
   1   2   0  807.92   43.50
   1   2   0  868.81   46.40
   1   2   0  779.82   44.60
  -2  -2   0 2168.78  121.79
  -2  -2   0 2319.57  122.79
  -2  -2   0 2095.19  126.69
  -2  -2   0 2204.38  126.89
  -2  -2   0 2168.48  127.09
  -2  -2   0 2214.08  120.49
   2   2   0 2588.14  123.29
   2   2   0 2347.17  122.19
   2   2   0 2422.86  120.79
   2   2   0 2339.07  126.19
  -3  -2   0  134.09   16.90
  -3  -2   0  129.69   14.70
  -3  -2   0  173.88   33.20
   3   2   0  153.28   18.40
   3   2   0  126.79   15.70
   3   2   0  180.88   18.80
  -4  -2   0  978.20   65.29
   4   2   0  815.52   52.29
   4   2   0  806.02   48.10
   4   2   0  912.31   52.19
   4   2   0  801.92   54.29
  -5  -2   0   12.10   20.70
  -5  -2   0   19.50   29.00
   5   2   0   -4.10   10.80
   5   2   0   -8.10   14.00
   5   2   0    2.90    7.00
   5   2   0    4.30   11.60
  -6  -2   0   21.50   27.70
  -6  -2   0   39.80   33.70
   6   2   0   28.00    9.30
   6   2   0   24.20   14.10
   6   2   0    6.50   15.30
  -7  -2   0  120.69   41.40
  -7  -2   0  102.49   38.10
   7   2   0  158.88   21.30
   7   2   0  137.89   23.10
   7   2   0  153.98   21.40
  -8  -2   0  851.11  100.49
   8   2   0  937.11   59.09
   8   2   0  835.52   52.69
   8   2   0  736.93   60.29
  -9  -2   0  166.08   49.90
   9   2   0  131.19   26.40
   9   2   0  146.59   26.10
 -10  -2   0  -40.60   41.70
 -10  -2   0  110.39   49.80
  10   2   0    6.50   23.00
 -11  -2   0  -64.69   47.80
  11   2   0   34.20   28.30
  10  -3   0   -4.60   21.20
  10  -3   0   21.40   26.50
 -10   3   0   96.59   48.20
   9  -3   0  189.38   30.60
   9  -3   0  159.68   26.00
  -9   3   0  205.98  125.79
  -9   3   0  184.58   53.69
   8  -3   0   -0.30   20.10
   8  -3   0  -10.70   17.60
  -8   3   0  -75.19   93.79
  -8   3   0    4.00   41.80
   7  -3   0  261.47   37.20
   7  -3   0  304.57   36.60
  -7   3   0  231.78   50.89
   6  -3   0   -9.60   13.50
   6  -3   0    1.40   13.70
  -6   3   0   17.70   64.29
  -6   3   0  -16.80   35.10
   5  -3   0  131.59   17.50
   5  -3   0  125.09   17.50
  -5   3   0  190.08   59.69
  -5   3   0  109.09   35.50
   4  -3   0   81.59   13.40
   4  -3   0   72.99   13.50
  -4   3   0   82.49   45.90
  -4   3   0   60.29   31.20
   3  -3   0 2430.46  127.99
   3  -3   0 2415.46  129.49
  -3   3   0 2423.06  152.68
  -3   3   0 2258.97  145.89
   2  -3   0  317.87   49.00
   2  -3   0  320.67   24.90
   2  -3   0  346.07   27.20
   2  -3   0  320.97   54.69
  -2   3   0  364.76   24.50
  -2   3   0  365.46   28.30
  -2   3   0  290.97   43.30
   1  -3   0  900.01   59.19
   1  -3   0  788.12   59.19
   1  -3   0  826.42   46.90
   1  -3   0  864.41   49.30
  -1   3   0  834.52   62.69
  -1   3   0  831.62   46.30
  -1   3   0  855.71   48.70
   0  -3   0    0.30    8.60
   0  -3   0   -1.50   14.60
   0  -3   0    1.90    7.30
   0   3   0    0.30    6.60
   0   3   0   -2.80    9.30
   0   3   0  -14.40   15.40
  -1  -3   0  792.22   49.50
  -1  -3   0  919.11   60.59
  -1  -3   0  891.21   56.89
  -1  -3   0  826.22   50.29
   1   3   0  863.31   51.09
   1   3   0  897.81   56.59
   1   3   0  895.81   49.10
   1   3   0  863.61   51.09
  -2  -3   0  311.17   27.20
  -2  -3   0  276.87   20.30
   2   3   0  294.97   28.00
   2   3   0  343.87   21.40
   2   3   0  313.87   28.30
   2   3   0  291.67   33.10
  -3  -3   0 2605.84  146.29
  -3  -3   0 2572.04  145.49
  -3  -3   0 2414.66  133.79
  -3  -3   0 2770.62  149.49
   3   3   0 2375.86  137.39
   3   3   0 2553.24  134.29
   3   3   0 2422.26  133.19
   3   3   0 2485.35  136.69
  -4  -3   0   82.09   30.10
  -4  -3   0  118.69   30.50
  -4  -3   0   70.39   21.30
   4   3   0   65.99   14.40
   4   3   0   75.79   13.10
   4   3   0   74.49   17.60
  -5  -3   0  142.69   28.00
  -5  -3   0  186.78   35.50
   5   3   0  139.09   18.70
   5   3   0  139.69   18.00
   5   3   0  142.29   16.00
   5   3   0  119.29   21.80
  -6  -3   0   18.70   36.50
  -6  -3   0    2.40   27.60
   6   3   0    4.60    7.80
   6   3   0   -7.50   14.20
   6   3   0    5.50   14.80
   6   3   0    7.20   18.80
  -7  -3   0  301.67   52.49
  -7  -3   0  258.37   46.10
   7   3   0  338.47   37.40
   7   3   0  306.77   25.90
   7   3   0  389.66   38.40
  -8  -3   0  -45.60   37.50
  -8  -3   0  -10.10   42.00
   8   3   0   -9.80    9.60
   8   3   0  -14.80   18.40
   8   3   0    8.70   19.00
  -9  -3   0  192.68   54.99
   9   3   0  217.58   29.20
   9   3   0  205.28   29.70
 -10  -3   0   60.49   52.99
  10   3   0    8.20   23.00
  10   3   0   -2.50   24.10
 -10   4   0  257.17  125.29
 -10   4   0  440.86   94.49
   9  -4   0   69.79   26.80
   9  -4   0   84.19   24.40
  -9   4   0  162.98   54.49
  -9   4   0  381.46  119.09
   8  -4   0  187.68   29.50
   8  -4   0  173.98   26.30
  -8   4   0  317.17   99.99
  -8   4   0  198.88   52.69
   7  -4   0  148.79   23.50
   7  -4   0  196.08   25.90
  -7   4   0  257.37   84.99
  -7   4   0  139.69   47.20
   6  -4   0   91.69   19.30
   6  -4   0  108.09   20.10
  -6   4   0  105.69   41.80
  -6   4   0  134.89   69.69
   5  -4   0   99.19   17.90
   5  -4   0  118.69   18.20
  -5   4   0   84.19   37.30
  -5   4   0  122.29   52.69
   4  -4   0  113.79   16.00
   4  -4   0  113.89   16.40
  -4   4   0  103.09   41.50
  -4   4   0  118.09   34.30
   3  -4   0   39.00   11.60
  -3   4   0  -18.80   33.00
  -3   4   0   -0.50   27.60
   2  -4   0  641.24   42.10
   2  -4   0  620.64   38.70
  -2   4   0  558.14   71.69
  -2   4   0  630.04   37.80
   1  -4   0  706.43   43.40
  -1   4   0  593.14   64.39
  -1   4   0  665.83   37.60
   0  -4   0  824.32   47.40
   0  -4   0  849.52   49.20
   0  -4   0  869.81   47.80
   0  -4   0  747.43   62.09
   0  -4   0  688.53   61.79
   0   4   0  739.93   66.29
   0   4   0  850.41   49.30
   0   4   0  809.12   47.70
  -1  -4   0  722.23   53.99
  -1  -4   0  640.14   43.10
  -1  -4   0  720.03   43.20
  -1  -4   0  700.43   58.59
   1   4   0  650.83   40.80
   1   4   0  666.43   44.50
   1   4   0  700.43   45.70
   1   4   0  577.44   58.89
  -2  -4   0  783.12   57.19
  -2  -4   0  697.93   58.69
   2   4   0  647.94   45.90
   2   4   0  613.64   38.10
   2   4   0  622.54   39.50
   2   4   0  640.44   45.20
  -3  -4   0   65.09   22.80
  -3  -4   0   72.59   36.40
  -3  -4   0   23.20    8.30
   3   4   0   42.40   13.00
   3   4   0   50.59   10.20
   3   4   0   35.40   16.00
   3   4   0   37.70    8.30
  -4  -4   0  127.99   26.60
  -4  -4   0  126.59   31.30
  -4  -4   0  184.28   38.90
   4   4   0  123.19   16.30
   4   4   0  134.29   15.70
   4   4   0  107.29   20.40
   4   4   0  107.59   18.30
  -5  -4   0  120.19   30.40
  -5  -4   0  176.08   44.30
  -5  -4   0  122.99   37.10
   5   4   0  109.09   16.60
   5   4   0   81.59   22.20
   5   4   0  113.99   19.30
   5   4   0  123.89   16.90
  -6  -4   0   94.19   34.40
  -6  -4   0   98.09   41.60
   6   4   0  119.29   21.30
   6   4   0  123.39   19.50
   6   4   0   90.19   24.30
  -7  -4   0  116.59   48.00
  -7  -4   0  145.89   41.60
   7   4   0  185.38   25.90
   7   4   0  164.08   24.20
  -8  -4   0  130.49   45.80
  -8  -4   0  129.19   53.89
   8   4   0  188.78   27.30
   8   4   0  198.08   28.00
  -9  -4   0   74.89   53.59
   9   4   0  130.19   27.10
   9   4   0  122.29   26.30
 -10  -4   0   57.79   56.79
  10   4   0   91.89   28.60
  10   4   0   76.79   27.80
 -10   5   0  507.55  114.19
  -9   5   0  174.98   63.99
  -8   5   0  206.18   89.79
  -8   5   0   84.29   52.59
   7  -5   0   79.89   21.60
   7  -5   0   66.09   22.10
  -7   5   0  199.18   79.29
  -7   5   0   62.79   50.89
   6  -5   0   32.60   19.60
   6  -5   0    4.70   17.00
  -6   5   0  -19.60   44.10
  -6   5   0  -15.60   64.79
   5  -5   0  726.23   49.80
   5  -5   0  662.93   51.99
  -5   5   0  777.02  105.09
  -5   5   0  618.94   89.29
   4  -5   0  131.49   18.50
   4  -5   0   97.79   17.60
  -4   5   0  125.39   50.69
  -4   5   0  107.49   39.20
   3  -5   0   40.70   13.00
   3  -5   0   42.90   13.90
  -3   5   0   36.70   40.20
   2  -5   0   61.39   13.30
  -2   5   0   34.40   32.70
  -2   5   0   58.89    9.90
   1  -5   0  784.42   48.20
  -1   5   0  666.93   41.20
  -1   5   0  767.22   70.99
   0  -5   0  -25.70   14.00
   0  -5   0    6.30   12.30
   0  -5   0   14.70   11.90
   0  -5   0    0.30   18.10
   0   5   0    3.40   13.20
   0   5   0    8.40   14.30
   0   5   0  -10.80   27.80
  -1  -5   0  796.12   48.40
  -1  -5   0  723.93   59.39
   1   5   0  652.43   47.40
   1   5   0  740.43   50.19
   1   5   0  780.92   49.50
   1   5   0  746.73   66.99
  -2  -5   0   58.49   20.90
   2   5   0   40.70   16.30
   2   5   0   54.59    9.80
   2   5   0   62.29   15.10
  -3  -5   0   67.39   41.90
  -3  -5   0   64.39   23.70
   3   5   0   43.20   15.40
   3   5   0   50.99    9.70
   3   5   0   55.69   18.40
   3   5   0   38.20    8.90
  -4  -5   0  177.18   46.90
  -4  -5   0  112.59   29.30
  -4  -5   0  142.79   34.60
   4   5   0   94.39   11.40
   4   5   0  118.09   23.20
   4   5   0  123.69   20.30
   4   5   0  112.29   14.40
  -5  -5   0  840.22   73.89
  -5  -5   0  813.62   75.59
  -5  -5   0  747.63   90.39
   5   5   0  704.23   49.60
   5   5   0  740.23   56.99
  -6  -5   0   -2.30   32.00
  -6  -5   0   24.00   42.40
   6   5   0    3.90   15.60
   6   5   0   -8.40   21.50
   6   5   0    6.60   18.80
  -7  -5   0   27.80   47.60
  -7  -5   0   40.40   40.80
   7   5   0  106.49   24.50
   7   5   0   99.09   20.80
  -8  -5   0  -62.59   49.40
   8   5   0   -3.00   21.30
   8   5   0    8.70   19.30
  -9  -5   0  -29.30   57.69
   9   5   0   71.89   23.80
   9   5   0   55.19   25.90
 -10  -5   0   17.90   61.59
  10   5   0    1.80   24.80
  10   5   0    8.50   27.10
  -9   6   0  520.55  112.99
  -8   6   0  145.99   63.29
  -7   6   0  225.88   66.49
   6  -6   0  220.58   28.70
  -6   6   0  188.78   56.89
   5  -6   0   11.10   17.20
   5  -6   0    0.00   17.00
  -5   6   0   26.50   43.70
  -5   6   0   46.50   70.29
   4  -6   0  121.29   20.60
   4  -6   0  136.59   20.10
  -4   6   0  182.98   67.59
   3  -6   0  -12.50   13.50
   2  -6   0   -2.10   12.70
  -2   6   0  -13.00   40.00
  -2   6   0   -7.20    7.80
   1  -6   0  391.06   32.80
   1  -6   0  304.67   32.60
  -1   6   0  292.77   22.60
  -1   6   0  430.36   69.39
  -1   6   0  318.47   34.80
   0  -6   0 1459.35   83.39
   0  -6   0 1502.95   85.59
   0  -6   0 1463.15   98.09
   0   6   0 1508.65   84.39
   0   6   0 1403.56   86.19
   0   6   0 1480.85  105.89
  -1  -6   0  316.27   50.49
  -1  -6   0  362.06   34.80
   1   6   0  384.56   64.29
   1   6   0  362.76   37.90
   1   6   0  360.66   36.20
  -2  -6   0    1.60   21.50
  -2  -6   0   -2.60   11.70
   2   6   0   -2.80   14.80
   2   6   0  -22.70   16.60
  -3  -6   0    9.10   25.00
   3   6   0    1.10   14.60
   3   6   0   -7.60   18.50
   3   6   0   -3.60    8.60
  -4  -6   0  185.28   57.69
  -4  -6   0  165.48   39.80
   4   6   0  100.79   24.60
   4   6   0  110.29   12.90
   4   6   0  129.79   14.90
   4   6   0  141.99   23.50
  -5  -6   0   33.00   32.30
  -5  -6   0   41.40   41.20
  -5  -6   0   66.99   47.40
   5   6   0   34.60   25.10
   5   6   0   25.20   13.20
   5   6   0   33.00   20.80
  -6  -6   0  187.88   44.00
  -6  -6   0  162.68   50.79
   6   6   0  186.28   29.00
   6   6   0  182.78   21.40
   6   6   0  122.99   29.60
  -7  -6   0   21.70   51.19
  -7  -6   0  101.99   46.20
   7   6   0  134.39   26.80
   7   6   0  117.29   21.30
   7   6   0  116.29   31.60
  -8  -6   0  -73.59   45.80
  -8  -6   0  -93.49   54.29
   8   6   0   22.90   19.60
   8   6   0   27.00   24.90
  -9  -6   0  -28.40   64.99
   9   6   0   23.90   23.20
   9   6   0   21.00   27.00
  -9   7   0  767.52  126.29
   6  -7   0  217.98   27.40
   6  -7   0  158.08   27.90
   5  -7   0   80.39   22.00
  -5   7   0  202.38   90.89
  -5   7   0   61.89   13.90
   4  -7   0  285.87   39.40
  -4   7   0  320.87   91.29
  -4   7   0  204.78   28.60
   3  -7   0  157.18   23.10
  -3   7   0  135.39   20.50
  -3   7   0  210.88   78.09
   2  -7   0  200.28   27.60
   2  -7   0  142.19   22.40
  -2   7   0  165.58   22.40
  -2   7   0  222.18   65.79
  -2   7   0  141.89   15.80
   1  -7   0  170.98   33.40
   1  -7   0  167.38   24.60
   1  -7   0  114.99   20.50
  -1   7   0  148.99   22.70
  -1   7   0  153.68   52.59
   0  -7   0   -3.60   16.40
   0  -7   0   16.00   16.20
   0  -7   0   -1.60   24.60
   0   7   0    9.80   17.50
   0   7   0    0.20   36.70
   0   7   0    1.30   17.00
  -1  -7   0  121.49   30.50
  -1  -7   0  151.58   21.40
   1   7   0  140.69   23.90
   1   7   0  114.99   24.00
   1   7   0  196.98   47.10
  -2  -7   0  169.88   34.90
  -2  -7   0  222.08   29.80
   2   7   0  142.79   25.60
   2   7   0  174.38   25.80
  -3  -7   0  142.59   36.10
   3   7   0  179.78   27.20
   3   7   0  145.39   27.00
  -4  -7   0  186.48   46.10
  -4  -7   0  300.47   74.39
   4   7   0  180.08   30.70
   4   7   0  176.58   27.80
  -5  -7   0  142.39   58.39
  -5  -7   0   47.40   45.10
  -5  -7   0  103.89   42.00
   5   7   0   94.49   29.10
   5   7   0   62.29   13.60
   5   7   0   90.69   26.20
  -6  -7   0  104.89   53.19
  -6  -7   0  193.08   46.00
   6   7   0  174.78   20.50
   6   7   0  179.18   34.40
   6   7   0  170.68   31.10
  -7  -7   0   67.99   48.60
   7   7   0  130.79   30.60
   7   7   0  122.09   20.40
   7   7   0  120.29   33.40
   8   7   0  -22.40   19.10
   8   7   0   -4.80   25.30
  -9  -7   0  -81.49   69.19
   9   7   0   95.39   31.50
   4  -8   0   32.10   21.00
   4  -8   0   37.90   29.10
  -4   8   0   26.80   16.00
   3  -8   0   38.90   27.60
   3  -8   0   34.80   20.30
  -3   8   0   32.00   18.00
  -3   8   0  176.38   88.59
   2  -8   0  676.83   59.39
   2  -8   0  786.12   61.29
  -2   8   0  801.62   57.69
  -2   8   0  999.00  121.29
   1  -8   0   25.50   22.60
   1  -8   0   -5.70   30.60
   1  -8   0   32.10   19.10
  -1   8   0   -6.10   53.99
  -1   8   0   23.00   20.20
   0  -8   0  234.98   31.90
   0  -8   0  226.48   41.30
   0  -8   0  208.98   27.30
   0   8   0  241.28   57.89
   0   8   0  262.27   30.50
   0   8   0  187.38   27.50
  -1  -8   0    8.60   31.50
  -1  -8   0   23.40   19.00
   1   8   0   18.20   21.70
   1   8   0   13.60   21.10
  -2  -8   0  823.62   88.69
   2   8   0  736.73   61.29
   2   8   0  757.62   58.99
  -3  -8   0   39.30   37.20
   3   8   0   21.00   24.80
   3   8   0   26.40   21.20
  -4  -8   0   20.00   42.50
  -4  -8   0   -9.10   71.29
   4   8   0   20.10   25.90
   4   8   0   22.70   21.80
  -5  -8   0   27.60   60.59
  -5  -8   0   54.29   41.00
   5   8   0   -7.60   21.90
   5   8   0    5.50   27.30
  -6  -8   0   33.40   42.10
   6   8   0    5.70   28.80
   6   8   0  -11.50   24.40
  -7  -8   0  -55.69   46.80
   7   8   0   -1.90   26.90
  -8  -8   0  184.58   68.19
  -8  -8   0  143.49   74.39
   4  -9   0  185.18   38.20
   4  -9   0  182.58   29.90
  -4   9   0  244.28   31.20
   3  -9   0   61.39   31.60
   3  -9   0   69.09   24.30
  -3   9   0  241.88   92.89
  -3   9   0   73.29   20.60
   2  -9   0  118.19   31.50
   2  -9   0  203.48   44.60
   2  -9   0   89.19   25.60
  -2   9   0  116.79   25.50
   1  -9   0  101.99   27.60
   1  -9   0  114.99   26.20
   1  -9   0  204.28   46.50
  -1   9   0  175.98   66.69
  -1   9   0  153.18   28.10
   0  -9   0   -2.00   21.10
   0  -9   0    7.10   38.10
   0   9   0   -7.90   20.40
   0   9   0   14.70   23.50
   0   9   0   27.60   53.69
  -1  -9   0  128.49   44.80
  -1  -9   0  105.29   25.20
   1   9   0  102.99   27.70
   1   9   0  130.79   27.80
  -2  -9   0   96.99   42.70
   2   9   0   74.69   26.90
   2   9   0   77.99   27.90
  -3  -9   0   29.60   43.60
  -3  -9   0  -52.89   92.89
   3   9   0   68.19   25.30
   3   9   0   54.89   28.00
  -4  -9   0  213.98   95.89
  -4  -9   0  128.19   52.19
   4   9   0  159.98   34.30
   4   9   0  215.48   36.30
  -5  -9   0   49.99   70.99
   5   9   0   20.80   29.50
   5   9   0   16.30   27.70
  -6  -9   0  100.59   49.10
   6   9   0   51.39   30.30
   6   9   0   22.60   31.70
  -7  -9   0  -19.10   53.09
   7   9   0   80.19   28.70
   4 -10   0   33.00   34.90
  -4  10   0  344.57  114.99
   3 -10   0  -21.10   23.10
   3 -10   0  -16.00   30.40
  -3  10   0   14.40   19.50
  -3  10   0  146.39   98.89
   2 -10   0    6.60   24.50
   2 -10   0   11.30   29.10
  -2  10   0   91.69   86.59
  -2  10   0   26.70   23.20
   1 -10   0   81.09   28.10
   1 -10   0  111.79   34.00
   1 -10   0  186.78   55.79
  -1  10   0  243.68   79.49
  -1  10   0  176.08   30.80
   0 -10   0  273.37   36.70
   0 -10   0  327.97   60.39
   0  10   0  425.76   85.39
   0  10   0  374.66   53.29
  -1 -10   0  104.69   27.30
  -1 -10   0   89.49   50.49
   1  10   0  111.99   31.50
   1  10   0   71.09   28.20
  -2 -10   0  -37.10   45.20
   2  10   0    2.90   29.30
   2  10   0    6.70   28.00
   3  10   0    3.40   28.30
   3  10   0    8.10   28.30
   4  10   0   45.50   31.20
   4  10   0   33.10   31.90
  -5 -10   0   17.80   79.29
   6  10   0   62.59   28.50
   6  10   0   56.29   36.20
   5 -11   0  124.69   45.20
   5 -11   0   90.49   30.90
  -4  11   0  648.44  153.98
   2 -11   0  -16.40   27.50
   2 -11   0   72.29   59.29
  -2  11   0   25.60   26.60
  -2  11   0  131.89   93.89
   1 -11   0   92.59   31.60
   1 -11   0  177.28   63.39
  -1  11   0  131.89   33.60
   0 -11   0   79.69   58.69
   0 -11   0   44.10   30.00
   0  11   0  146.89   35.30
   0  11   0  120.69   80.69
  -1 -11   0   91.99   28.80
  -1 -11   0   68.59   61.19
   1  11   0   91.29   30.80
   1  11   0  176.28   37.90
   2  11   0    7.60   29.70
   2  11   0  -13.70   32.30
   3  11   0   21.00   32.20
   3  11   0    0.90   29.70
   4  11   0   22.80   31.40
   4  11   0   42.90   33.60
   2 -12   0   68.99   64.99
   2 -12   0  -34.60   29.50
  -2  12   0   25.30   30.50
   1 -12   0    9.80   65.39
   1 -12   0   29.10   31.90
  -1  12   0   68.69   34.70
   0 -12   0  134.79   69.39
   0 -12   0  168.48   36.70
   0  12   0  234.78   42.40
   1  12   0  109.29   38.60
   2  12   0   32.90   38.40
   2  12   0   24.80   42.00
   2  12  -1   46.70   34.50
   2  12  -1  113.29   39.10
   1  12  -1  135.99   39.90
   0  12  -1  113.49   39.90
   0 -12   1    4.40   29.70
  -1  12  -1   90.49   36.40
   1 -12   1   11.10   61.19
   1 -12   1   25.00   32.00
  -2  12  -1  123.59   35.60
   2 -12   1   28.60   32.00
   2 -12   1  144.89   64.19
   5  11  -1   18.50   33.30
   4  11  -1   21.40   35.10
   4  11  -1   18.80   29.50
  -4 -11   1 -128.09   96.69
   3  11  -1   -6.50   28.50
   3  11  -1   -0.60   33.10
   2  11  -1   27.60   34.20
   2  11  -1    4.70   30.60
   1  11  -1   63.59   31.20
   1  11  -1  123.79   34.90
  -1 -11   1  -35.90   47.20
   0  11  -1  604.64   65.69
   0  11  -1  432.96   65.49
   0 -11   1  474.85   61.69
   0 -11   1  494.75   75.19
  -1  11  -1  167.68   36.40
  -1  11  -1  236.08   87.19
   1 -11   1  154.58   56.09
   1 -11   1  117.49   32.00
  -2  11  -1   36.70   28.60
   2 -11   1   88.99   53.89
   2 -11   1  -37.70   27.10
  -3  11  -1  200.68  109.49
   6  10  -1   29.30   35.60
   6  10  -1   18.60   29.40
   5  10  -1  125.49   39.30
   5  10  -1  123.29   34.80
  -5 -10   1  227.38   86.29
   4  10  -1   45.80   32.80
   4  10  -1   71.19   32.30
  -4 -10   1  -11.10   91.09
   3  10  -1    5.50   29.30
   3  10  -1   -1.90   26.90
   2  10  -1   75.69   30.40
   2  10  -1   66.09   30.00
  -2 -10   1   -7.00   44.00
   1  10  -1  231.68   38.50
   1  10  -1  150.68   33.60
  -1 -10   1  216.88   31.10
  -1 -10   1  149.09   51.29
   0  10  -1   28.80   59.99
   0  10  -1   58.49   29.40
   0  10  -1  -10.40   23.90
   0 -10   1   -4.50   42.10
   0 -10   1  -15.30   24.30
  -1  10  -1  157.48   33.40
  -1  10  -1  251.37   74.09
   1 -10   1  119.99   30.10
   1 -10   1  197.18   51.39
   1 -10   1  193.78   32.50
  -2  10  -1  222.78   88.29
  -2  10  -1  114.79   30.00
   2 -10   1   69.19   32.00
   2 -10   1   50.79   26.60
  -3  10  -1  147.89   95.19
   7   9  -1   37.10   34.20
   7   9  -1   40.30   30.40
  -7  -9   1  -15.50   50.49
   6   9  -1   33.80   26.40
   6   9  -1   17.70   31.70
  -6  -9   1   62.49   43.90
   5   9  -1   49.99   31.90
   5   9  -1   82.99   31.10
  -5  -9   1  168.28   74.69
   4   9  -1   20.10   29.30
   4   9  -1   40.90   26.90
  -4  -9   1    8.10   80.79
  -4  -9   1  -67.39   43.00
   3   9  -1   14.40   26.20
   3   9  -1   -1.70   27.60
  -3  -9   1  -59.69   39.30
   2   9  -1  224.88   33.30
   2   9  -1  232.98   35.10
  -2  -9   1  219.78   47.00
   1   9  -1   68.29   28.00
   1   9  -1   79.49   28.30
  -1  -9   1   43.70   22.30
  -1  -9   1   73.89   39.30
   0   9  -1   38.50   26.70
   0   9  -1   51.69   52.09
   0   9  -1   27.50   23.60
   0  -9   1   21.10   34.20
   0  -9   1   29.40   21.80
   0  -9   1   35.10   23.20
  -1   9  -1  212.18   32.80
  -1   9  -1  295.67   66.89
   1  -9   1  186.88   31.20
   1  -9   1  232.98   46.30
   1  -9   1  129.99   28.00
  -2   9  -1  488.15  116.59
  -2   9  -1  313.27   47.20
   2  -9   1  317.77   46.50
   2  -9   1  346.67   48.70
  -3   9  -1   75.59   23.50
   3  -9   1  100.49   32.90
   3  -9   1   77.89   24.60
   8   8  -1   73.69   29.80
   7   8  -1   43.80   28.80
   7   8  -1   36.60   31.00
  -7  -8   1  -60.29   43.10
  -7  -8   1  -78.69   55.29
   6   8  -1   34.60   27.00
   6   8  -1   18.80   29.00
  -6  -8   1   26.30   39.10
   5   8  -1  -12.70   27.40
   5   8  -1    4.10   22.40
  -5  -8   1   79.89   39.00
  -5  -8   1   37.00   61.49
   4   8  -1   17.10   23.60
   4   8  -1   -1.30   25.90
  -4  -8   1  -66.69   39.80
  -4  -8   1  -16.20   70.39
   3   8  -1  577.24   53.39
   3   8  -1  489.55   51.59
  -3  -8   1  539.15  112.79
  -3  -8   1  467.35   80.79
   2   8  -1    2.10   21.70
   2   8  -1  -15.10   23.60
  -2  -8   1   12.60   30.40
   1   8  -1   12.00   23.60
   1   8  -1   23.80   22.70
  -1  -8   1   25.80   19.30
  -1  -8   1   22.00   30.00
   0   8  -1   12.00   20.80
   0   8  -1   -4.80   21.90
   0   8  -1   -6.40   41.80
   0  -8   1   -0.10   18.70
   0  -8   1   -3.40   18.70
   0  -8   1   12.20   29.30
  -1   8  -1  159.78   28.00
  -1   8  -1  178.68   60.29
   1  -8   1  181.78   37.90
   1  -8   1  153.68   27.50
   1  -8   1  112.09   24.50
  -2   8  -1   36.70   22.30
  -2   8  -1   73.69   66.99
   2  -8   1   39.80   26.40
   2  -8   1   22.80   20.20
  -3   8  -1  402.46   45.30
   3  -8   1  470.35   50.29
   3  -8   1  432.56   47.40
  -4   8  -1  213.18   93.79
   4  -8   1   -5.50   28.10
   9   7  -1    7.00   28.60
   8   7  -1   85.59   22.70
   8   7  -1  150.18   30.30
  -8  -7   1  -18.60   61.69
  -8  -7   1  -16.20   47.80
   7   7  -1  110.29   29.40
   7   7  -1   68.49   30.70
   7   7  -1   65.19   19.00
  -7  -7   1  -38.90   51.69
  -7  -7   1   17.40   41.80
   6   7  -1   54.49   16.80
   6   7  -1   45.80   23.40
   6   7  -1   48.70   28.20
  -6  -7   1  -21.50   47.10
  -6  -7   1   53.69   36.90
   5   7  -1  161.28   19.10
   5   7  -1  140.89   32.00
   5   7  -1  158.58   27.90
  -5  -7   1  252.97   63.99
  -5  -7   1  207.68   42.60
  -5  -7   1   62.29   45.10
   4   7  -1   90.29   13.60
   4   7  -1   91.29   23.50
   4   7  -1   82.79   27.80
  -4  -7   1   69.49   40.70
  -4  -7   1  136.79   67.09
   3   7  -1   21.00   23.00
   3   7  -1   35.80   20.20
  -3  -7   1   69.19   32.00
  -3  -7   1  100.39   67.79
   2   7  -1  162.08   27.10
   2   7  -1  184.58   27.70
  -2  -7   1  176.38   33.20
   1   7  -1  172.28   43.20
   1   7  -1  132.99   24.00
   1   7  -1  137.79   25.30
  -1  -7   1  120.89   20.90
  -1  -7   1   97.59   28.50
   0   7  -1  214.68   45.50
   0   7  -1  156.58   24.70
   0   7  -1  159.98   25.10
   0  -7   1  146.79   22.50
   0  -7   1  172.28   23.60
   0  -7   1  158.18   30.40
  -1   7  -1   53.69    9.80
  -1   7  -1  104.79   48.40
   1  -7   1   99.29   22.80
   1  -7   1   82.89   19.20
   1  -7   1   86.89   28.20
  -2   7  -1  525.35   97.19
   2  -7   1  431.46   42.40
   2  -7   1  395.66   42.80
  -3   7  -1  260.07   79.99
   3  -7   1  148.09   23.20
   3  -7   1  165.68   30.00
  -4   7  -1   34.70   80.09
   4  -7   1   14.30   25.60
   4  -7   1    4.10   18.00
  -5   7  -1  110.59   85.59
   5  -7   1   -8.40   18.40
   5  -7   1    9.70   28.00
  -6   7  -1  240.38  101.59
   6  -7   1   52.79   32.70
   6  -7   1    3.00   21.10
  -7   7  -1  250.77   66.59
  -8   7  -1  224.88   70.39
  -9   7  -1  561.94  116.59
   9   6  -1   -0.50   25.60
   9   6  -1    7.70   23.00
  -9  -6   1  -80.09   61.99
   8   6  -1    2.60   19.60
   8   6  -1   22.50   24.50
  -8  -6   1  -68.09   54.39
   7   6  -1   76.39   24.60
   7   6  -1   56.49   27.40
   7   6  -1  104.19   21.20
  -7  -6   1   25.80   40.40
  -7  -6   1   14.40   50.19
   6   6  -1   17.00   16.80
   6   6  -1   43.30   25.80
   6   6  -1   65.09   22.70
  -6  -6   1   17.00   34.00
  -6  -6   1  149.29   51.19
  -6  -6   1   14.70   45.40
   5   6  -1  478.65   52.39
   5   6  -1  620.44   42.90
   5   6  -1  655.63   53.49
  -5  -6   1  622.44   72.09
  -5  -6   1  595.94   92.69
  -5  -6   1  714.83   80.39
   4   6  -1  100.59   15.00
   4   6  -1   63.69   23.70
   4   6  -1  114.09   22.80
  -4  -6   1  166.78   57.29
  -4  -6   1  110.89   38.40
   3   6  -1  118.19   21.10
   3   6  -1  109.39   24.60
   3   6  -1  134.59   18.90
  -3  -6   1  156.18   57.59
  -3  -6   1  127.49   30.90
   2   6  -1  493.65   43.30
   2   6  -1  396.26   41.40
  -2  -6   1  488.15   54.99
   1   6  -1 1478.65   89.79
   1   6  -1 1583.94  105.39
   1   6  -1 1469.05   88.49
  -1  -6   1 1434.26   97.49
  -1  -6   1 1542.45   87.89
   0   6  -1   58.89   32.90
   0   6  -1   45.70   18.20
   0  -6   1   43.60   16.00
   0  -6   1   58.59   21.50
   0  -6   1    2.00   17.60
  -1   6  -1  801.62   78.09
  -1   6  -1  625.64   39.80
   1  -6   1  680.53   48.10
   1  -6   1  648.64   48.20
  -2   6  -1   89.89   46.30
   2  -6   1  111.69   22.10
   2  -6   1   93.89   17.30
  -3   6  -1  -39.50   49.90
   3  -6   1    8.10   14.70
  -4   6  -1  281.67   71.69
  -4   6  -1  225.48   49.99
   4  -6   1  199.28   25.00
  -5   6  -1  244.08   56.39
   5  -6   1  177.98   25.40
   5  -6   1  258.27   34.70
  -6   6  -1  220.08   58.19
   6  -6   1  256.17   29.00
   6  -6   1  179.28   27.20
  -7   6  -1   56.59   53.69
   7  -6   1   13.70   20.90
   7  -6   1   -5.10   21.20
  -8   6  -1  115.89   60.59
   8  -6   1    0.50   24.00
   8  -6   1  -11.50   20.80
  -9   6  -1  552.54  114.59
  10   5  -1  134.39   31.40
  10   5  -1  126.89   29.60
 -10  -5   1  122.19   67.29
   9   5  -1    7.20   21.90
   9   5  -1   -2.70   24.00
  -9  -5   1  -26.10   54.69
   8   5  -1   30.90   23.40
   8   5  -1   19.20   20.30
  -8  -5   1  -13.80   50.59
   7   5  -1   35.50   21.20
   7   5  -1   32.80   19.20
   7   5  -1   11.00   23.80
  -7  -5   1  -35.40   34.70
  -7  -5   1    3.80   47.60
   6   5  -1  945.31   59.89
   6   5  -1 1012.60   65.59
  -6  -5   1  896.51  103.09
  -6  -5   1  812.22   84.19
   5   5  -1  182.08   29.90
   5   5  -1  261.37   28.70
   5   5  -1  203.48   23.40
   5   5  -1  314.47   37.50
  -5  -5   1  287.27   61.19
  -5  -5   1  252.97   47.10
  -5  -5   1  241.98   52.49
   4   5  -1   91.79   21.80
   4   5  -1   78.29   12.20
   4   5  -1  115.99   15.10
   4   5  -1   64.69   17.10
  -4  -5   1  173.68   47.60
  -4  -5   1  112.19   33.40
  -4  -5   1  113.59   27.50
   3   5  -1  178.38   20.70
   3   5  -1  202.38   20.60
   3   5  -1  185.28   22.50
   3   5  -1  152.48   23.10
  -3  -5   1  210.98   51.39
  -3  -5   1  137.39   29.10
   2   5  -1    4.50    7.50
   2   5  -1    1.80   13.60
   2   5  -1  -12.80   14.40
   2   5  -1   -6.40    8.50
  -2  -5   1   13.70   21.60
  -2  -5   1   19.70   18.20
   1   5  -1    7.30   16.20
   1   5  -1  -27.60   25.80
  -1  -5   1   11.80   21.30
  -1  -5   1   10.20   17.50
  -1  -5   1   13.80   12.60
   0   5  -1 2261.17  119.59
   0   5  -1 2366.26  123.69
   0   5  -1 2278.27  136.29
   0  -5   1 2204.58  122.99
   0  -5   1 2289.77  130.99
   0  -5   1 2412.36  124.79
   0  -5   1 2212.78  133.09
   0  -5   1 2053.19  121.89
  -1   5  -1  195.48   17.90
  -1   5  -1  170.78   35.60
   1  -5   1  224.88   27.70
   1  -5   1  217.08   27.10
  -2   5  -1  -23.40   33.80
  -2   5  -1   13.30    8.10
   2  -5   1   21.00   11.90
  -3   5  -1   79.59   42.20
  -3   5  -1   71.59   31.90
   3  -5   1   80.09   15.80
  -4   5  -1  371.56   70.19
  -4   5  -1  414.06   82.59
   4  -5   1  375.36   37.30
   4  -5   1  476.85   36.40
  -5   5  -1    2.70   37.50
  -5   5  -1   35.90   11.20
  -5   5  -1    9.80   50.19
   5  -5   1   38.80   17.20
   5  -5   1   35.20   16.60
  -6   5  -1  219.88   72.59
  -6   5  -1  109.99   46.50
   6  -5   1  134.69   22.70
   6  -5   1  172.78   25.50
  -7   5  -1   96.29   77.79
  -7   5  -1   25.00   44.50
   7  -5   1   -6.30   20.40
   7  -5   1   -1.00   18.60
  -8   5  -1   82.79   49.90
  -8   5  -1  180.08   89.89
  -9   5  -1  151.58   58.19
  -9   5  -1  263.87  108.19
 -10   5  -1  831.52  121.19
 -10   5  -1 1203.88  183.08
  10   4  -1  240.38   33.40
  10   4  -1  187.68   32.40
 -10  -4   1  254.97   66.29
   9   4  -1   35.60   23.10
   9   4  -1   24.40   22.70
  -9  -4   1   38.80   53.09
   8   4  -1    2.90   19.10
   8   4  -1  -19.20   19.80
  -8  -4   1  -41.00   36.90
  -8  -4   1  -42.50   46.00
   7   4  -1  162.78   30.00
   7   4  -1  223.58   22.00
   7   4  -1  272.47   37.20
   7   4  -1  224.98   26.40
  -7  -4   1  136.89   38.80
  -7  -4   1  166.68   50.69
   6   4  -1  301.47   33.40
   6   4  -1  322.37   24.90
   6   4  -1  237.08   32.90
   6   4  -1  321.27   37.10
  -6  -4   1  279.67   58.89
  -6  -4   1  280.67   50.69
  -6  -4   1  412.56   61.29
   5   4  -1  251.27   32.80
   5   4  -1  265.77   27.80
   5   4  -1  191.98   27.50
  -5  -4   1  283.77   50.79
  -5  -4   1  218.18   41.70
  -5  -4   1  256.37   49.00
   4   4  -1  770.32   56.79
   4   4  -1  840.32   50.79
   4   4  -1  898.01   56.09
   4   4  -1  946.01   52.59
  -4  -4   1  879.41   66.49
  -4  -4   1  906.41   72.99
  -4  -4   1  839.62   77.99
   3   4  -1  269.37   31.90
   3   4  -1  349.96   26.00
   3   4  -1  317.27   32.00
   3   4  -1  303.27   24.70
  -3  -4   1  385.86   55.89
  -3  -4   1  318.07   23.70
   2   4  -1  451.85   37.10
   2   4  -1  412.46   31.00
   2   4  -1  383.36   35.50
   2   4  -1  429.56   28.00
  -2  -4   1  429.46   47.10
  -2  -4   1  533.95   49.00
   1   4  -1  153.88   21.00
   1   4  -1  125.99   14.40
   1   4  -1  161.68   39.10
   1   4  -1  142.79   19.90
  -1  -4   1  104.39   24.30
  -1  -4   1  132.19   18.20
  -1  -4   1  114.49   15.80
  -1  -4   1  159.58   33.20
   0   4  -1  -11.00   13.50
   0   4  -1  -25.30   20.90
   0   4  -1    4.20    9.40
   0  -4   1   12.90   11.30
   0  -4   1   23.90   11.70
   0  -4   1   -4.20   13.80
  -1   4  -1 1103.69   58.49
  -1   4  -1  985.10   80.29
   1  -4   1  913.11   75.99
   1  -4   1 1055.49   62.59
   1  -4   1 1207.48   63.19
  -2   4  -1 1372.06   76.39
  -2   4  -1 1360.86   99.69
  -2   4  -1 1427.16  104.09
   2  -4   1 1385.36   79.69
  -3   4  -1  285.17   57.79
  -3   4  -1  309.37   62.39
   3  -4   1  395.96   32.70
   3  -4   1  432.06   30.30
  -4   4  -1  302.37   68.59
  -4   4  -1  260.77   57.99
  -4   4  -1  298.67   23.00
   4  -4   1  284.77   30.70
   4  -4   1  321.57   29.50
  -5   4  -1   82.19   53.29
  -5   4  -1   88.49   37.10
  -5   4  -1  100.19   11.90
   5  -4   1   70.69   16.80
   5  -4   1   69.69   16.50
  -6   4  -1  248.58   74.69
  -6   4  -1  201.48   18.00
  -6   4  -1  165.08   46.60
   6  -4   1  181.98   25.30
   6  -4   1  186.58   24.00
  -7   4  -1  173.98   88.59
  -7   4  -1   74.39   43.90
   7  -4   1   90.69   20.80
   7  -4   1   75.29   21.50
  -8   4  -1    6.60   93.19
  -8   4  -1   39.60   44.40
   8  -4   1   39.10   22.20
   8  -4   1   40.00   20.50
  -9   4  -1  131.69   49.50
  -9   4  -1  127.09  119.59
   9  -4   1   81.59   24.10
   9  -4   1   70.89   27.30
 -10   4  -1  216.28  127.29
 -10   4  -1  172.48   54.69
  10  -4   1   40.70   24.80
  10  -4   1   86.89   31.20
  10   3  -1    6.80   24.70
  10   3  -1   30.50   25.50
 -10  -3   1  -64.99   41.70
 -10  -3   1   57.19   50.39
   9   3  -1   28.70   21.90
   9   3  -1   14.90   20.60
  -9  -3   1  -51.69   37.20
  -9  -3   1   12.20   45.00
   8   3  -1  561.84   46.70
   8   3  -1  501.55   37.30
   8   3  -1  505.65   47.00
  -8  -3   1  514.45   94.29
   7   3  -1   16.50   17.90
   7   3  -1    1.90   10.20
   7   3  -1   30.60   17.10
   7   3  -1   14.90   21.50
  -7  -3   1    6.80   40.00
  -7  -3   1   16.10   32.70
   6   3  -1   10.90   14.80
   6   3  -1   -4.90   18.50
   6   3  -1   22.90   15.00
   6   3  -1   18.80    9.40
  -6  -3   1   21.40   26.60
  -6  -3   1    8.40   35.00
   5   3  -1   56.49   14.40
   5   3  -1   62.29   15.30
   5   3  -1   59.59   10.00
   5   3  -1   53.49   18.70
  -5  -3   1   62.29   32.40
  -5  -3   1   62.69   23.10
  -5  -3   1  106.99   34.30
   4   3  -1  296.97   25.90
   4   3  -1  301.57   29.20
   4   3  -1  249.28   30.40
  -4  -3   1  261.77   43.60
  -4  -3   1  308.77   41.10
  -4  -3   1  424.16   60.89
   3   3  -1  721.93   39.70
   3   3  -1  599.24   43.90
   3   3  -1  651.03   43.20
  -3  -3   1  582.14   52.29
  -3  -3   1  577.84   37.50
  -3  -3   1  609.34   61.19
   2   3  -1 1884.41  106.39
   2   3  -1 1955.90  105.69
   2   3  -1 2072.49  113.09
   2   3  -1 2060.89  109.29
   2   3  -1 2091.49  109.09
  -2  -3   1 1788.62  105.49
  -2  -3   1 2114.69  114.89
  -2  -3   1 2046.30  120.39
  -2  -3   1 1883.01  108.39
   1   3  -1 1198.68   66.89
   1   3  -1 1239.18   71.89
   1   3  -1 1274.37   68.29
   1   3  -1 1009.80   64.49
  -1  -3   1 1223.18   67.49
  -1  -3   1 1218.98   71.99
  -1  -3   1 1227.08   73.79
  -1  -3   1 1261.67   67.39
   0   3  -1  279.27   21.40
   0   3  -1  245.68   32.20
   0   3  -1  253.17   22.50
   0  -3   1  257.57   22.80
   0  -3   1  215.58   28.30
   0  -3   1  261.07   23.30
   0  -3   1  234.28   29.40
   0  -3   1  271.57   21.00
  -1   3  -1  841.82   50.19
  -1   3  -1  968.80   64.19
  -1   3  -1  853.01   48.30
  -1   3  -1  852.61   63.89
   1  -3   1  832.42   60.69
   1  -3   1  861.11   61.09
   1  -3   1  847.72   50.59
  -2   3  -1 6731.23  347.57
  -2   3  -1 6557.44  348.27
  -2   3  -1 6645.24  335.57
   2  -3   1 6017.70  336.67
   2  -3   1 6156.08  335.47
  -3   3  -1   78.29   42.70
  -3   3  -1   93.59   11.30
  -3   3  -1   23.30   31.30
   3  -3   1   79.39   13.90
   3  -3   1  103.99   14.60
   3  -3   1   66.19   20.90
  -4   3  -1  167.58   36.90
  -4   3  -1  282.37   74.89
  -4   3  -1  207.98   19.40
   4  -3   1  266.27   25.50
   4  -3   1  233.38   26.10
  -5   3  -1   89.29   34.60
  -5   3  -1  116.39   15.00
  -5   3  -1  118.89   54.49
   5  -3   1   98.39   16.30
   5  -3   1  107.19   16.80
  -6   3  -1  214.48   73.69
  -6   3  -1  128.19   41.80
  -6   3  -1  165.88   16.90
   6  -3   1  114.99   19.00
   6  -3   1  101.29   19.40
  -7   3  -1   63.59   43.40
  -7   3  -1  139.39   85.49
   7  -3   1   90.99   19.60
   7  -3   1   76.39   20.60
  -8   3  -1  590.04   92.89
  -8   3  -1  602.04  153.88
   8  -3   1  656.93   54.69
   8  -3   1  737.03   54.49
  -9   3  -1   44.80   45.80
   9  -3   1   24.80   24.80
   9  -3   1   15.80   19.40
 -10   3  -1   81.49   47.80
  10  -3   1  -23.60   20.20
  10  -3   1   -2.00   25.80
  10   2  -1   76.09   27.30
 -10  -2   1   -4.30   43.40
 -10  -2   1  163.08   54.99
   9   2  -1  260.77   37.60
   9   2  -1  252.47   29.30
   9   2  -1  189.88   29.90
  -9  -2   1  243.78   52.09
  -9  -2   1  136.39   45.40
   8   2  -1   71.59   18.90
   8   2  -1   62.79   14.30
   8   2  -1   77.19   21.70
  -8  -2   1   61.79   41.40
  -8  -2   1   48.00   37.50
   7   2  -1  389.06   30.90
   7   2  -1  357.56   40.20
   7   2  -1  408.36   36.20
  -7  -2   1  294.57   65.69
  -7  -2   1  382.76   81.29
   6   2  -1   64.99   14.80
   6   2  -1   62.29   16.90
   6   2  -1   68.89   11.80
   6   2  -1   58.79   20.10
  -6  -2   1   73.19   34.80
  -6  -2   1   66.99   28.60
   5   2  -1   31.20   12.10
   5   2  -1   43.10   13.00
   5   2  -1   23.50   16.40
   5   2  -1   43.20    9.20
  -5  -2   1   70.79   29.20
  -5  -2   1   47.40   22.20
   4   2  -1  503.55   47.80
   4   2  -1  484.15   35.40
   4   2  -1  443.66   37.30
   4   2  -1  507.75   45.30
   4   2  -1  482.85   34.40
  -4  -2   1  622.24   71.39
  -4  -2   1  525.25   47.30
  -4  -2   1  440.06   46.80
   3   2  -1 2294.37  128.59
   3   2  -1 2414.96  129.79
   3   2  -1 2460.75  131.09
   3   2  -1 2384.36  136.69
  -3  -2   1 2719.13  141.69
  -3  -2   1 2373.16  134.29
  -3  -2   1 2295.07  128.19
  -3  -2   1 2369.86  137.49
   2   2  -1  749.73   44.40
   2   2  -1  762.62   42.20
   2   2  -1  724.33   48.80
   2   2  -1  808.72   45.20
  -2  -2   1  717.23   53.59
  -2  -2   1  787.92   52.89
  -2  -2   1  735.63   44.20
  -2  -2   1  746.23   48.20
  -2  -2   1  638.24   41.40
   1   2  -1 1298.67   76.69
   1   2  -1 1248.18   75.69
   1   2  -1 1511.05   80.29
   1   2  -1 1585.44   78.19
  -1  -2   1 1486.75   80.39
  -1  -2   1 1404.66   80.89
  -1  -2   1 1479.05   77.79
   0   2  -1   96.89   15.20
   0  -2   1   87.59   15.50
   0  -2   1   82.19   15.40
   0  -2   1  117.89   16.30
   0  -2   1   71.19   12.70
  -1   2  -1 6452.75  330.07
  -1   2  -1 6419.16  329.07
  -1   2  -1 6052.99  335.07
  -1   2  -1 6850.81  335.87
   1  -2   1 6737.83  335.17
   1  -2   1 6072.39  329.87
   1  -2   1 5669.93  333.77
  -2   2  -1 1274.97   80.99
  -2   2  -1 1234.88   84.29
  -2   2  -1 1261.67   68.29
  -2   2  -1 1230.68   68.59
   2  -2   1 1237.38   68.39
   2  -2   1 1209.18   69.09
   2  -2   1 1255.17   73.39
   2  -2   1 1246.48   79.79
  -3   2  -1 2453.75  134.69
  -3   2  -1 2447.06  132.59
  -3   2  -1 2481.15  150.08
  -3   2  -1 2797.52  151.58
   3  -2   1 2468.55  143.29
   3  -2   1 2523.95  134.39
   3  -2   1 2380.76  134.49
  -4   2  -1  516.45   66.49
  -4   2  -1  485.45   31.00
   4  -2   1  514.05   35.50
   4  -2   1  510.95   35.70
  -5   2  -1   50.89   31.80
  -5   2  -1   79.09   10.10
   5  -2   1   40.60   13.70
   5  -2   1   57.49   13.30
   5  -2   1   76.49   24.10
  -6   2  -1  292.87   23.30
  -6   2  -1  316.17   70.89
   6  -2   1  313.47   32.30
   6  -2   1  291.37   33.80
  -7   2  -1  552.54  115.49
  -7   2  -1  420.36   81.19
   7  -2   1  425.06   43.30
   7  -2   1  553.94   42.50
  -8   2  -1   -3.40   40.00
   8  -2   1   18.00   20.50
   8  -2   1    6.90   16.50
  -9   2  -1  -52.89  128.99
  -9   2  -1  115.49   50.29
   9  -2   1  150.58   24.50
   9  -2   1  135.59   27.80
 -10   2  -1   61.79   48.40
  10  -2   1   34.10   21.20
  10  -2   1   48.90   25.70
  11  -2   1    2.70   26.60
   9   1  -1  107.69   18.00
   9   1  -1   82.59   24.90
   9   1  -1  117.99   22.20
  -9  -1   1  156.68   48.20
  -9  -1   1   48.40   41.30
   8   1  -1  115.59   23.50
   8   1  -1  122.09   17.60
   8   1  -1  161.28   21.60
  -8  -1   1   64.49   40.40
  -8  -1   1  147.39   43.70
   7   1  -1  251.27   27.10
   7   1  -1  248.08   28.70
   7   1  -1  211.88   26.40
  -7  -1   1  244.88   44.70
  -7  -1   1  181.88   39.70
   6   1  -1  699.83   45.10
   6   1  -1  646.64   48.00
   6   1  -1  748.83   44.90
  -6  -1   1  752.22   77.39
  -6  -1   1  641.74   70.09
   5   1  -1  159.98   18.00
   5   1  -1  153.98   20.60
   5   1  -1  145.19   20.50
   5   1  -1  161.68   20.00
  -5  -1   1  126.89   27.10
  -5  -1   1  120.99   30.00
   4   1  -1   14.70   24.10
   4   1  -1    6.30    9.70
   4   1  -1   18.50   10.30
   4   1  -1   30.90   14.10
   4   1  -1   10.40    8.10
   4   1  -1   33.40   17.00
  -4  -1   1   38.30   28.20
  -4  -1   1   21.60   23.20
   3   1  -1  271.67   21.20
   3   1  -1  239.38   19.90
   3   1  -1  238.78   28.60
   3   1  -1  185.58   18.70
   3   1  -1  172.58   29.70
   3   1  -1  254.67   23.00
   3   1  -1  231.78   34.40
  -3  -1   1  201.28   30.00
  -3  -1   1  246.18   23.50
  -3  -1   1  325.57   45.40
  -3  -1   1  250.77   20.20
   2   1  -1    8.80   15.80
   2   1  -1    9.30    7.00
   2   1  -1    7.20    9.30
   2   1  -1   12.90    7.40
   2   1  -1    2.00    9.90
   2   1  -1   20.70   11.40
  -2  -1   1   19.30    6.60
  -2  -1   1   21.50    9.80
  -2  -1   1   26.60    9.40
  -2  -1   1    5.70   16.30
  -2  -1   1   29.70   15.60
   1   1  -1  103.29   10.00
  -1  -1   1  133.59   20.90
  -1  -1   1  136.39   11.40
  -1  -1   1  171.68   15.10
  -1  -1   1  134.99   12.20
  -1   1  -1  556.14   40.30
  -1   1  -1  450.25   28.70
  -1   1  -1  494.15   29.30
   1  -1   1  487.35   29.00
   1  -1   1  588.14   39.60
   1  -1   1  437.76   28.60
  -2   1  -1  451.35   28.80
  -2   1  -1  416.46   28.30
  -2   1  -1  491.45   42.80
  -2   1  -1  517.45   29.80
   2  -1   1  487.65   41.20
   2  -1   1  479.85   29.10
   2  -1   1  456.85   38.60
   2  -1   1  479.35   29.20
   2  -1   1  492.65   29.90
  -3   1  -1  573.34   33.80
  -3   1  -1  548.45   34.40
  -3   1  -1  522.25   32.00
  -3   1  -1  524.45   49.20
   3  -1   1  525.25   47.60
   3  -1   1  506.85   33.30
   3  -1   1  536.35   48.60
   3  -1   1  542.25   34.10
   3  -1   1  590.14   35.40
  -4   1  -1 1083.09   86.69
  -4   1  -1 1224.08   68.49
  -4   1  -1 1214.38   66.89
  -4   1  -1 1207.08   69.19
  -4   1  -1 1294.27   91.99
   4  -1   1 1228.48   69.69
   4  -1   1 1246.38   68.79
   4  -1   1 1209.28   73.09
   4  -1   1 1229.58   67.79
  -5   1  -1   70.39   10.40
  -5   1  -1   52.19   25.10
  -5   1  -1   94.49   30.90
   5  -1   1   72.79   12.90
   5  -1   1   60.29   13.80
   5  -1   1   59.79   11.90
  -6   1  -1  159.98   20.20
  -6   1  -1  151.38   34.30
  -6   1  -1  150.38   38.30
   6  -1   1  175.48   26.00
   6  -1   1  166.98   24.00
   6  -1   1  168.38   21.80
  -7   1  -1   14.20   34.50
  -7   1  -1   38.60   37.90
   7  -1   1   11.20   13.40
   7  -1   1   10.50   14.50
   7  -1   1   27.60   18.10
  -8   1  -1   46.90   42.20
  -8   1  -1   89.29   44.50
   8  -1   1   59.19   17.50
   8  -1   1   49.10   18.40
   8  -1   1   36.10   20.80
  -9   1  -1   70.09   46.30
   9  -1   1  110.19   21.10
   9  -1   1  132.79   27.80
 -10   1  -1   74.49   49.00
  10  -1   1   61.59   21.10
  10  -1   1   80.69   27.40
 -11   1  -1  120.99   52.49
  11  -1   1  119.79   31.90
  11   0  -1  168.48   34.00
 -11   0   1  170.98   52.19
  10   0  -1  -13.20   22.50
  10   0  -1  -22.30   15.80
 -10   0   1   -7.90   41.60
   8   0  -1  -15.40   15.00
   8   0  -1   -1.30   18.50
   8   0  -1   -5.20   13.30
  -8   0   1   12.10   37.70
  -8   0   1   29.70   38.40
   7   0  -1  393.96   41.40
   7   0  -1  456.15   37.30
   7   0  -1  421.36   35.30
  -7   0   1  500.15   76.29
  -7   0   1  434.76   71.89
   6   0  -1   -8.30   11.30
   6   0  -1   19.00   15.20
   6   0  -1   -5.10   10.60
  -6   0   1    0.60   28.30
  -6   0   1   30.30   29.40
   5   0  -1  409.66   38.80
   5   0  -1  352.76   28.90
   5   0  -1  356.16   27.20
   5   0  -1  320.77   30.60
  -5   0   1  361.16   56.09
  -5   0   1  451.95   56.59
   4   0  -1   23.70   17.90
   4   0  -1   -4.40    8.40
   4   0  -1   -9.00    9.20
  -4   0   1   -6.70   11.80
   3   0  -1  275.87   20.40
   3   0  -1  277.77   31.40
   3   0  -1  321.27   24.00
   3   0  -1  275.67   31.40
   3   0  -1  293.37   22.70
   3   0  -1  314.57   23.90
   3   0  -1  272.37   37.90
  -3   0   1  298.37   31.40
  -3   0   1  340.27   42.60
  -3   0   1  341.67   24.20
  -3   0   1  312.47   22.90
   2   0  -1    0.00    6.60
   2   0  -1   -3.70    7.60
   2   0  -1   -3.60    4.50
   2   0  -1  -12.30   15.90
   2   0  -1   -7.50    5.50
   2   0  -1   15.50   13.40
  -2   0   1    1.70    8.30
  -2   0   1   -5.50   14.70
  -2   0   1   -0.60    6.40
   1   0  -1 4454.55  231.88
   1   0  -1 3932.11  232.28
   1   0  -1 4125.99  233.88
  -1   0   1 4620.54  230.98
  -1   0   1 5068.49  231.08
   0   0  -1    1.50    2.40
   0   0  -1   -0.60    1.50
   0   0  -1    2.10    1.90
   0   0  -1    2.60    2.80
  -1   0  -1 4896.31  267.37
  -1   0  -1 5506.05  267.47
  -1   0  -1 5584.54  266.97
   1   0   1 4626.44  268.27
   1   0   1 5100.49  269.57
  -2   0  -1   -0.30    4.80
  -2   0  -1    8.90    7.00
  -2   0  -1   29.10   15.60
  -2   0  -1    0.20    5.90
  -2   0  -1   19.30   13.00
   2   0   1   10.80   11.10
   2   0   1   -0.10    4.70
   2   0   1   -3.90    6.60
   2   0   1   10.40    6.60
  -3   0  -1  332.27   22.40
  -3   0  -1  415.66   41.70
  -3   0  -1  431.46   46.90
  -3   0  -1  315.87   23.20
  -3   0  -1  318.77   25.60
  -3   0  -1  342.17   24.70
   3   0   1  299.97   24.10
   3   0   1  297.67   34.30
   3   0   1  327.97   22.60
   3   0   1  347.47   25.30
   3   0   1  328.57   37.40
  -4   0  -1  -17.00    7.90
  -4   0  -1   -4.50   26.00
  -4   0  -1   -4.10    6.90
   4   0   1  -23.40   10.10
   4   0   1  -17.70   10.80
   4   0   1  -11.90    7.50
  -5   0  -1 2359.76  145.29
  -5   0  -1 2161.98  131.29
  -5   0  -1 2568.44  145.89
   5   0   1 2331.57  131.59
   5   0   1 2544.15  130.19
   5   0   1 2482.55  129.59
  -6   0  -1   24.20   29.80
  -6   0  -1    0.20   28.30
   6   0   1   -4.80   10.50
   6   0   1  -13.70   12.80
   6   0   1  -16.00   14.20
  -7   0  -1   88.79   37.60
  -7   0  -1   76.39   36.00
   7   0   1   86.69   15.60
   7   0   1   88.99   18.40
   7   0   1   91.49   20.40
  -8   0  -1  -24.20   37.60
  -8   0  -1   -4.00   36.80
   8   0   1  -25.40   18.80
   8   0   1  -16.40   13.40
   8   0   1   -3.20   16.40
  -9   0  -1   55.19   44.00
   9   0   1  114.69   27.30
   9   0   1  134.59   20.50
   9   0   1  151.48   25.40
 -11   0  -1  205.78   61.49
  11   0   1  276.47   56.19
  11   0   1  183.28   35.80
  11  -1  -1   48.60   29.00
 -11   1   1 -179.78  139.29
  10  -1  -1   28.60   19.30
  10  -1  -1    3.40   23.30
 -10   1   1   59.29   45.50
   9  -1  -1   82.49   24.60
   9  -1  -1   69.29   19.30
  -9   1   1  114.69   46.10
  -9   1   1  -89.59  119.69
   8  -1  -1  108.29   19.40
   8  -1  -1  113.59   23.60
   8  -1  -1  134.49   18.10
  -8   1   1  109.99   43.70
  -8   1   1  133.39   93.29
   7  -1  -1  245.68   30.70
   7  -1  -1  228.08   25.60
   7  -1  -1  202.18   27.40
  -7   1   1  248.18   44.60
  -7   1   1  216.38   46.90
  -7   1   1  328.57   74.99
   6  -1  -1  621.54   41.40
   6  -1  -1  618.24   46.30
   6  -1  -1  604.44   47.50
  -6   1   1  732.13   77.39
  -6   1   1  783.52   73.19
   5  -1  -1  187.08   32.10
   5  -1  -1  135.19   17.50
   5  -1  -1  125.69   16.70
   5  -1  -1  154.68   16.50
  -5   1   1   92.39   26.50
  -5   1   1  123.69   32.50
   4  -1  -1   22.30   10.00
   4  -1  -1   13.00   22.00
   4  -1  -1   17.80   10.00
   4  -1  -1   11.20    7.40
  -4   1   1   25.80    7.10
  -4   1   1  -12.60   21.90
  -4   1   1   71.49   30.60
  -4   1   1   23.00   12.40
   3  -1  -1  212.98   28.30
   3  -1  -1  253.67   39.00
   3  -1  -1  183.38   36.80
   3  -1  -1  244.48   21.50
   3  -1  -1  236.98   20.70
  -3   1   1  297.97   45.30
  -3   1   1  230.68   21.20
  -3   1   1  225.78   19.40
   2  -1  -1   11.50   14.70
   2  -1  -1   32.90   16.80
   2  -1  -1    5.60    6.30
   2  -1  -1    1.40    6.70
   2  -1  -1   -0.50   12.50
  -2   1   1   18.40    6.80
  -2   1   1   21.80    7.10
  -2   1   1    1.30   16.70
  -2   1   1   38.70   25.30
   1  -1  -1  144.09   12.10
   1  -1  -1  154.18   18.10
   1  -1  -1  148.99   21.50
  -1   1   1  150.48   13.20
  -1   1   1  176.58   12.60
   0  -1  -1 8800.22  406.76
   0  -1  -1 7198.28  410.06
   0  -1  -1 7907.21  406.96
   0   1   1 7468.15  406.76
  -1  -1  -1  435.16   24.50
  -1  -1  -1  481.25   26.50
  -1  -1  -1  460.45   30.20
  -1  -1  -1  419.76   25.90
   1   1   1  419.96   24.20
   1   1   1  405.06   30.20
   1   1   1  390.46   25.20
  -2  -1  -1  453.45   37.70
  -2  -1  -1  478.95   31.00
  -2  -1  -1  506.45   29.20
  -2  -1  -1  454.95   29.80
  -2  -1  -1  541.75   41.90
   2   1   1  425.06   29.90
   2   1   1  470.45   36.20
   2   1   1  499.95   38.00
   2   1   1  527.55   29.40
  -3  -1  -1  581.54   35.40
  -3  -1  -1  613.24   47.70
  -3  -1  -1  574.54   37.10
  -3  -1  -1  590.14   35.50
   3   1   1  571.64   46.40
   3   1   1  531.15   45.00
   3   1   1  536.65   32.30
   3   1   1  544.15   36.40
   3   1   1  597.94   35.80
  -4  -1  -1 1099.79   71.19
  -4  -1  -1 1295.67   85.69
  -4  -1  -1 1452.85   96.99
   4   1   1 1311.67   72.19
   4   1   1 1280.47   72.29
   4   1   1 1258.87   69.49
  -5  -1  -1   57.09   28.40
  -5  -1  -1   80.19   26.10
   5   1   1   47.10   13.90
   5   1   1   59.19   13.10
   5   1   1   55.99    9.40
  -6  -1  -1  146.89   35.10
  -6  -1  -1  183.48   37.20
   6   1   1  266.07   28.20
   6   1   1  162.38   21.50
   6   1   1  190.98   21.80
  -7  -1  -1   11.00   35.00
  -7  -1  -1   44.40   35.10
   7   1   1   -2.00   18.40
   7   1   1    9.60   10.90
   7   1   1    2.20   16.50
  -8  -1  -1   63.39   39.80
  -8  -1  -1   28.90   38.00
   8   1   1   36.60   14.10
   8   1   1   71.79   20.80
   8   1   1   49.00   22.30
  -9  -1  -1  165.78   46.20
  -9  -1  -1   27.40   43.00
   9   1   1   97.09   27.20
   9   1   1  129.09   24.80
   9   1   1   92.39   17.50
  11  -2  -1   -3.60   22.00
  11  -2  -1   25.60   27.70
  10  -2  -1   55.39   22.00
  10  -2  -1   42.80   26.30
 -10   2   1 -119.99  125.79
 -10   2   1   85.39   45.40
   9  -2  -1  195.58   26.30
   9  -2  -1  204.08   29.90
  -9   2   1  242.68  122.59
  -9   2   1  237.38   53.89
   8  -2  -1   25.80   21.10
   8  -2  -1   36.70   18.30
  -8   2   1   18.60   92.69
  -8   2   1   79.89   43.40
   7  -2  -1  385.46   37.50
   7  -2  -1  292.37   39.40
  -7   2   1  462.35  124.89
  -7   2   1  336.47   76.69
   6  -2  -1   69.79   15.60
   6  -2  -1   50.19   16.40
  -6   2   1   67.79   35.90
  -6   2   1  105.19   64.89
   5  -2  -1   26.60   12.80
   5  -2  -1   25.60   11.50
  -5   2   1   77.49   50.69
  -5   2   1   28.60   29.50
   4  -2  -1  512.25   34.70
   4  -2  -1  426.96   43.10
   4  -2  -1  502.85   34.70
  -4   2   1  555.54   87.09
  -4   2   1  367.66   65.39
   3  -2  -1 2344.17  139.19
   3  -2  -1 2515.55  130.29
   3  -2  -1 2385.96  130.79
   3  -2  -1 2517.75  150.78
  -3   2   1 2474.95  147.29
  -3   2   1 2503.95  155.08
  -3   2   1 2289.07  132.09
   2  -2  -1  727.83   44.50
   2  -2  -1  823.82   56.49
   2  -2  -1  702.93   58.79
   2  -2  -1  721.63   43.00
  -2   2   1  786.52   57.49
  -2   2   1  727.83   44.00
  -2   2   1  767.92   62.09
  -2   2   1  801.82   43.70
   1  -2  -1 1313.97   88.29
   1  -2  -1 1532.65   86.99
   1  -2  -1 1453.15   78.19
   1  -2  -1 1427.86   79.49
  -1   2   1 1581.04   78.49
  -1   2   1 1423.36   78.19
  -1   2   1 1536.65   89.99
  -1   2   1 1552.34   79.69
   0  -2  -1  102.29   27.90
   0  -2  -1  163.38   13.10
   0  -2  -1  141.99   14.40
   0   2   1  144.39   13.00
   0   2   1  118.59   14.00
   0   2   1   94.79   20.50
  -1  -2  -1 5191.78  303.27
  -1  -2  -1 5567.14  304.57
  -1  -2  -1 5872.41  310.77
  -1  -2  -1 6506.65  305.07
  -1  -2  -1 5786.32  308.07
   1   2   1 6217.08  304.97
   1   2   1 5846.21  303.17
   1   2   1 5573.34  304.67
   1   2   1 5996.20  308.17
  -2  -2  -1 1213.78   65.79
  -2  -2  -1 1256.27   68.29
  -2  -2  -1 1172.38   73.99
  -2  -2  -1 1198.08   67.49
  -2  -2  -1 1130.19   75.39
   2   2   1 1220.98   67.99
   2   2   1 1295.27   68.69
   2   2   1 1275.07   73.49
   2   2   1 1219.68   65.89
  -3  -2  -1 2274.47  130.39
  -3  -2  -1 2608.84  139.79
  -3  -2  -1 2392.36  127.79
  -3  -2  -1 2450.15  137.79
   3   2   1 2360.56  130.19
   3   2   1 2411.56  128.09
   3   2   1 2317.37  129.29
  -4  -2  -1  550.94   52.29
   4   2   1  517.55   35.60
   4   2   1  507.35   30.20
   4   2   1  498.15   36.50
  -5  -2  -1   60.39   25.10
  -5  -2  -1   62.39   29.40
   5   2   1   47.60   13.60
   5   2   1   49.20    8.20
   5   2   1   57.09   14.20
  -6  -2  -1  337.07   61.49
  -6  -2  -1  245.48   42.80
   6   2   1  273.27   32.90
   6   2   1  309.37   23.60
   6   2   1  328.57   32.50
  -7  -2  -1  483.65   77.29
  -7  -2  -1  556.34   84.79
   7   2   1  619.64   45.20
   7   2   1  534.85   46.50
   7   2   1  569.54   37.20
  -8  -2  -1  -15.00   37.10
  -8  -2  -1   13.80   41.20
   8   2   1   20.30   11.40
   8   2   1   13.00   19.70
   8   2   1    2.80   19.90
  -9  -2  -1  180.38   50.49
   9   2   1  168.28   27.00
   9   2   1  157.78   28.00
 -10  -2  -1  108.69   49.00
 -10  -2  -1  -54.79   44.10
  10   2   1   21.20   43.40
  10   2   1   15.70   24.40
  11   2   1  -12.30   27.20
  10  -3  -1   21.20   25.00
  10  -3  -1    2.10   20.60
 -10   3   1   19.70  118.09
 -10   3   1  105.29   47.70
   9  -3  -1    8.50   19.00
   9  -3  -1    7.90   22.00
  -9   3   1   57.29   42.70
  -9   3   1   36.70  105.49
   8  -3  -1  481.05   45.50
   8  -3  -1  398.16   45.40
  -8   3   1  586.74  143.89
  -8   3   1  484.45   85.29
   7  -3  -1   15.30   16.20
   7  -3  -1   13.60   18.00
  -7   3   1    6.70   38.80
  -7   3   1   18.20   75.59
   6  -3  -1   23.20   16.70
   6  -3  -1    9.70   14.10
  -6   3   1   -7.90   36.10
  -6   3   1   -7.00   62.89
   5  -3  -1   53.49   13.20
   5  -3  -1   46.20   15.50
  -5   3   1   25.60   31.50
  -5   3   1   54.39   46.50
   4  -3  -1  272.97   27.00
   4  -3  -1  275.87   27.00
  -4   3   1  283.97   52.29
  -4   3   1  287.17   42.70
   3  -3  -1  651.93   41.70
   3  -3  -1  676.83   40.60
  -3   3   1  580.44   42.40
   2  -3  -1 2047.00  106.09
   2  -3  -1 1857.21  121.39
   2  -3  -1 1986.80  107.89
   2  -3  -1 1817.72  129.99
  -2   3   1 2063.49  127.39
  -2   3   1 2012.70  106.09
  -2   3   1 2086.09  109.79
   1  -3  -1 1316.67   77.29
   1  -3  -1 1181.58   78.09
   1  -3  -1 1203.28   67.89
   1  -3  -1 1131.29   65.39
  -1   3   1 1182.48   66.79
  -1   3   1 1289.87   65.59
  -1   3   1 1303.27   68.09
  -1   3   1 1181.38   80.59
   0  -3  -1  266.97   20.40
   0  -3  -1  269.77   35.90
   0   3   1  218.98   38.00
   0   3   1  276.57   22.40
   0   3   1  236.88   19.10
   0   3   1  258.27   20.40
  -1  -3  -1  855.41   49.50
  -1  -3  -1  815.12   47.80
  -1  -3  -1  822.72   56.79
  -1  -3  -1  885.91   62.29
  -1  -3  -1  865.81   49.90
   1   3   1  815.12   60.79
   1   3   1  912.71   50.19
   1   3   1  803.52   49.70
   1   3   1  897.11   57.09
   1   3   1  830.62   46.80
  -2  -3  -1 5865.91  316.07
  -2  -3  -1 6082.69  323.77
  -2  -3  -1 6342.77  328.07
  -2  -3  -1 6154.78  319.17
   2   3   1 6258.97  319.07
   2   3   1 6042.00  315.97
   2   3   1 5634.54  316.07
   2   3   1 6233.18  319.37
  -3  -3  -1  104.79   11.40
  -3  -3  -1   64.09   24.30
   3   3   1   85.59   15.00
   3   3   1   98.29   12.00
   3   3   1   84.49   16.90
  -4  -3  -1  240.48   43.60
  -4  -3  -1  350.16   57.09
   4   3   1  204.78   28.60
   4   3   1  252.07   27.80
   4   3   1  272.07   24.10
  -5  -3  -1   96.19   27.70
  -5  -3  -1  112.49   33.00
   5   3   1   98.89   16.80
   5   3   1  105.09   16.00
  -6  -3  -1  160.08   40.90
  -6  -3  -1  117.09   34.70
   6   3   1  140.19   20.40
   6   3   1  115.69   20.10
  -7  -3  -1  121.59   43.80
  -7  -3  -1   91.49   39.40
   7   3   1   90.09   21.20
   7   3   1   95.49   21.10
  -8  -3  -1  741.33  101.99
   8   3   1  755.42   58.09
   8   3   1  818.12   58.19
  -9  -3  -1  -49.30   42.10
  -9  -3  -1   24.70   47.20
   9   3   1   18.30   21.40
   9   3   1   31.90   23.20
 -10  -3  -1    2.30   49.70
  10   3   1  -22.60   23.60
  10   3   1   -0.30   24.70
 -10   4   1  652.23  106.29
 -10   4   1  729.23  173.48
   9  -4  -1   37.00   21.50
   9  -4  -1   11.90   23.30
  -9   4   1   72.49   51.39
  -9   4   1  219.28  104.09
   8  -4  -1  -14.20   21.00
   8  -4  -1  -12.00   18.20
  -8   4   1   25.90   45.00
  -8   4   1  102.79   88.59
   7  -4  -1  185.38   26.40
   7  -4  -1  170.28   24.50
  -7   4   1  194.28   52.09
  -7   4   1  267.07   85.89
   6  -4  -1  302.57   35.60
   6  -4  -1  351.56   35.90
  -6   4   1  204.68   50.09
  -6   4   1  284.67   73.29
   5  -4  -1  238.08   30.70
   5  -4  -1  226.78   29.90
  -5   4   1  233.48   55.89
  -5   4   1  190.28   45.30
   4  -4  -1  815.22   53.49
   4  -4  -1  885.71   51.69
  -4   4   1  762.82   79.39
  -4   4   1  806.12   84.49
   3  -4  -1  320.87   29.00
   3  -4  -1  347.17   25.80
  -3   4   1  248.38   39.90
  -3   4   1  242.58   64.89
   2  -4  -1  458.15   28.70
   2  -4  -1  427.06   32.30
  -2   4   1  413.86   28.90
  -2   4   1  382.96   27.40
  -2   4   1  351.46   54.09
   1  -4  -1  182.28   21.90
   1  -4  -1   83.99   28.50
  -1   4   1  134.29   13.80
  -1   4   1  149.29   21.30
   0  -4  -1    2.70   10.90
   0  -4  -1   12.70    9.40
   0   4   1  -14.40   25.00
   0   4   1   11.20   10.90
   0   4   1    9.10    7.70
  -1  -4  -1 1061.29   73.29
  -1  -4  -1 1112.79   61.29
  -1  -4  -1  967.10   61.69
  -1  -4  -1 1076.79   77.59
   1   4   1 1156.48   63.19
   1   4   1 1055.79   63.39
   1   4   1  993.90   59.29
   1   4   1 1128.49   79.49
  -2  -4  -1 1421.56   89.29
   2   4   1 1371.46   74.69
   2   4   1 1358.06   79.69
   2   4   1 1380.76   79.59
  -3  -4  -1  365.36   25.60
  -3  -4  -1  435.36   51.29
   3   4   1  400.26   26.90
   3   4   1  405.76   34.50
   3   4   1  381.06   34.70
   3   4   1  425.66   24.90
  -4  -4  -1  337.57   46.40
  -4  -4  -1  316.17   50.59
  -4  -4  -1  349.96   60.79
   4   4   1  251.97   32.70
   4   4   1  347.07   26.40
   4   4   1  304.87   33.10
  -5  -4  -1  111.79   36.70
  -5  -4  -1   91.29   29.80
   5   4   1   81.19   14.70
   5   4   1   76.59   21.30
   5   4   1   82.19   17.90
  -6  -4  -1  159.08   43.30
  -6  -4  -1  179.98   41.10
   6   4   1  227.88   29.90
   6   4   1  160.18   23.50
  -7  -4  -1   92.99   46.40
  -7  -4  -1   93.59   42.70
   7   4   1  118.19   21.70
   7   4   1  112.09   23.50
  -8  -4  -1    7.80   46.90
  -8  -4  -1  -44.40   38.80
   8   4   1   27.90   21.80
   8   4   1   25.80   20.10
  -9  -4  -1    2.80   46.00
  -9  -4  -1   81.89   53.99
   9   4   1  126.09   27.20
   9   4   1   93.79   25.10
 -10  -4  -1  101.89   59.69
  10   4   1   85.49   27.70
  10   4   1   78.19   29.50
 -10   5   1  760.12  119.19
  -9   5   1  188.08   65.19
   8  -5  -1   28.80   23.00
   8  -5  -1   42.30   21.50
  -8   5   1  231.28   97.19
  -8   5   1  114.09   58.89
   7  -5  -1   38.10   20.50
   7  -5  -1   37.10   19.70
  -7   5   1  125.79   82.49
  -7   5   1   47.70   52.59
   6  -5  -1  965.90   62.19
   6  -5  -1  872.31   63.79
  -6   5   1 1038.60  127.39
  -6   5   1  825.12  105.19
   5  -5  -1  270.17   35.40
   5  -5  -1  299.47   33.20
  -5   5   1  233.28   52.59
  -5   5   1  257.27   67.49
   4  -5  -1  117.79   17.20
   4  -5  -1   92.99   17.60
  -4   5   1  124.19   49.99
   3  -5  -1  176.78   22.70
   3  -5  -1  137.59   18.10
  -3   5   1  169.58   19.80
  -3   5   1  173.08   47.30
   2  -5  -1   -2.00    9.30
   2  -5  -1   -4.40   10.70
  -2   5   1    3.80   10.20
  -2   5   1   -1.50    7.40
  -2   5   1  -27.70   28.30
   1  -5  -1   17.20   11.30
  -1   5   1    4.10   28.10
  -1   5   1   22.20   12.30
   0  -5  -1 2093.59  120.99
   0  -5  -1 2247.78  134.69
   0  -5  -1 2336.07  122.69
   0   5   1 2219.68  123.29
   0   5   1 2357.56  140.69
  -1  -5  -1  138.99   26.00
   1   5   1  183.88   18.80
   1   5   1  185.68   26.00
   1   5   1  167.48   36.40
   1   5   1  211.68   27.20
  -2  -5  -1   14.50    9.80
  -2  -5  -1   20.50   19.70
   2   5   1   21.30    7.10
   2   5   1   15.30   12.70
   2   5   1   13.90   14.40
  -3  -5  -1   75.79    9.80
  -3  -5  -1   74.29   24.80
   3   5   1   86.19    9.90
   3   5   1   67.29    8.80
   3   5   1   76.59   18.90
   3   5   1   90.39   17.30
  -4  -5  -1  415.86   61.59
  -4  -5  -1  460.95   60.79
  -4  -5  -1  481.55   68.79
  -4  -5  -1  362.36   29.90
   4   5   1  425.56   40.30
   4   5   1  374.16   39.40
   4   5   1  444.66   29.60
  -5  -5  -1   28.80   29.60
  -5  -5  -1   72.89   38.50
  -5  -5  -1   29.60   37.10
   5   5   1   27.90   17.80
   5   5   1   51.59   13.50
   5   5   1   13.10   20.70
  -6  -5  -1  193.88   43.50
  -6  -5  -1  129.09   46.30
   6   5   1  154.78   20.40
   6   5   1  148.09   24.80
  -7  -5  -1  -20.50   40.30
  -7  -5  -1  -49.90   43.90
   7   5   1    8.40   21.80
   7   5   1   10.20   16.80
  -8  -5  -1  -42.10   49.70
   8   5   1    5.30   18.80
   8   5   1    7.30   22.60
  -9  -5  -1  -52.89   56.19
   9   5   1   18.30   22.60
   9   5   1   28.70   25.20
 -10  -5  -1  302.67   75.99
  10   5   1  365.16   48.30
  10   5   1  437.06   54.39
  -9   6   1  512.75  111.29
  -8   6   1  148.49   64.39
   7  -6  -1   83.89   24.00
   7  -6  -1   73.39   23.70
  -7   6   1  338.57  110.29
  -7   6   1  164.78   61.69
   6  -6  -1   49.60   20.30
   6  -6  -1   76.39   21.70
  -6   6   1   99.29   88.19
   5  -6  -1  653.33   47.50
   5  -6  -1  579.74   51.29
   4  -6  -1  100.09   18.00
   4  -6  -1   77.99   19.00
  -4   6   1   98.29   66.39
  -4   6   1  110.39   14.00
   3  -6  -1   82.19   18.10
   3  -6  -1  125.89   16.50
  -3   6   1  132.19   15.90
  -3   6   1  123.69   53.29
   2  -6  -1  495.65   40.60
  -2   6   1  428.46   31.70
  -2   6   1  588.74   85.49
  -2   6   1  523.55   37.40
   1  -6  -1 1585.24   93.39
  -1   6   1 1738.93  121.19
  -1   6   1 1574.04   92.59
   0  -6  -1   68.09   24.50
   0   6   1   82.99   37.20
   0   6   1   57.19   16.20
  -1  -6  -1  627.94   62.89
  -1  -6  -1  635.24   44.10
   1   6   1  606.84   44.90
   1   6   1  659.03   74.29
   1   6   1  579.44   46.00
  -2  -6  -1   72.89   14.40
  -2  -6  -1   64.89   25.40
   2   6   1   80.69   20.10
   2   6   1  102.09   18.70
  -3  -6  -1   26.60   25.70
   3   6   1   10.50   16.60
   3   6   1    5.30    6.90
   3   6   1   22.60   18.60
  -4  -6  -1  148.79   19.20
  -4  -6  -1  224.18   40.90
  -4  -6  -1  303.07   62.79
   4   6   1  197.28   18.00
   4   6   1  234.08   20.10
   4   6   1  218.28   29.30
   4   6   1  175.68   25.30
  -5  -6  -1  339.97   61.69
  -5  -6  -1  234.38   50.19
  -5  -6  -1  309.37   68.89
   5   6   1  255.97   25.50
   5   6   1  190.68   31.60
   5   6   1  295.17   40.80
  -6  -6  -1  222.68   47.40
  -6  -6  -1  121.09   51.09
   6   6   1  214.98   31.20
   6   6   1  202.38   27.00
  -7  -6  -1  -49.20   41.10
  -7  -6  -1  -65.19   47.20
   7   6   1   -8.80   15.60
   7   6   1   23.60   24.00
   8   6   1    3.30   23.80
   8   6   1    8.70   18.70
  -9  -6  -1  -52.79   63.79
   9   6   1   96.49   30.00
   9   6   1   77.99   25.10
  -6   7   1  311.77  104.89
   5  -7  -1  152.38   23.70
   5  -7  -1  135.59   24.70
   4  -7  -1   88.99   21.40
  -4   7   1  178.68   81.99
  -4   7   1  130.29   16.10
   3  -7  -1   36.10   18.00
  -3   7   1   55.99   15.30
  -3   7   1   33.40   68.89
   2  -7  -1  234.98   33.20
  -2   7   1  175.48   21.00
  -2   7   1  127.59   14.20
  -2   7   1  181.68   63.49
   1  -7  -1  126.39   19.80
   1  -7  -1  145.69   22.80
  -1   7   1  117.89   51.69
  -1   7   1   96.99   19.40
   0  -7  -1  147.39   21.00
   0  -7  -1  148.89   33.60
   0   7   1  160.18   47.70
   0   7   1  151.08   21.90
   0   7   1  143.89   21.60
  -1  -7  -1   73.69   17.40
  -1  -7  -1   59.59   29.30
   1   7   1   57.49   19.50
   1   7   1   67.79   43.10
   1   7   1   59.19   18.90
  -2  -7  -1  371.16   65.99
  -2  -7  -1  409.66   35.80
   2   7   1  373.16   42.50
   2   7   1  355.06   38.70
  -3  -7  -1  172.88   37.80
   3   7   1  186.88   29.20
   3   7   1  154.38   25.60
  -4  -7  -1  -29.30   34.90
  -4  -7  -1  -35.80   59.29
   4   7   1    9.70   22.70
   4   7   1   14.40   19.90
  -5  -7  -1  -60.29   42.20
  -5  -7  -1  -18.30   49.50
  -5  -7  -1   28.40   39.30
   5   7   1  -24.80   23.40
   5   7   1  -20.50   19.70
   5   7   1  -12.00    9.80
  -6  -7  -1  -22.10   47.70
  -6  -7  -1   39.70   41.60
   6   7   1   26.30   23.10
   6   7   1   36.60   14.10
  -7  -7  -1  -20.90   54.19
  -7  -7  -1   81.29   50.79
   7   7   1   77.89   18.70
   7   7   1   85.79   28.50
  -8  -7  -1  -81.89   55.19
   8   7   1   64.39   29.30
   9   7   1   25.50   28.80
  -5   8   1  202.08  106.09
   4  -8  -1   -1.30   19.70
  -4   8   1   71.19   95.29
  -4   8   1   20.10   13.50
   3  -8  -1  514.15   51.79
  -3   8   1  587.04   42.80
   2  -8  -1  -36.30   22.60
   2  -8  -1  -20.60   17.60
  -2   8   1    0.70   17.00
  -2   8   1   -5.90   67.19
   1  -8  -1   20.80   21.40
   1  -8  -1   55.49   36.30
   1  -8  -1   47.60   19.40
  -1   8   1   28.50   58.79
  -1   8   1   37.20   19.30
   0  -8  -1   11.20   33.60
   0  -8  -1    1.20   18.10
   0   8   1  -13.50   17.60
   0   8   1  -33.90   46.70
   0   8   1    2.20   19.10
  -1  -8  -1  147.49   23.70
  -1  -8  -1  160.98   39.80
   1   8   1  192.88   56.39
   1   8   1  126.79   24.20
   1   8   1   95.79   24.00
  -2  -8  -1   63.99   38.40
  -2  -8  -1   32.10   17.60
   2   8   1    9.10   23.00
   2   8   1   40.00   22.40
  -3  -8  -1  507.85   85.29
   3   8   1  457.35   47.80
   3   8   1  437.36   50.49
  -4  -8  -1  -40.60   39.80
   4   8   1   26.00   23.70
   4   8   1   -6.10   24.40
  -5  -8  -1   31.30   61.49
  -5  -8  -1  110.29   46.80
   5   8   1   27.50   25.50
   5   8   1   42.50   28.00
  -6  -8  -1   34.60   44.50
   6   8   1    0.20   23.50
  -7  -8  -1  111.49   57.09
  -7  -8  -1  -63.99   59.39
   7   8   1  120.69   30.90
   8   8   1   26.80   27.40
   4  -9  -1    0.00   30.40
   3  -9  -1  -12.60   28.40
   3  -9  -1    8.70   21.80
  -3   9   1  102.99   90.89
  -3   9   1   18.70   17.50
   2  -9  -1  293.17   38.20
   2  -9  -1  241.38   32.40
  -2   9   1  330.57   39.20
   1  -9  -1   88.49   27.30
   1  -9  -1  159.48   47.60
   1  -9  -1   84.99   24.40
  -1   9   1  144.49   69.29
  -1   9   1  106.19   25.10
   0  -9  -1   35.30   40.60
   0  -9  -1   25.00   21.80
   0   9   1   34.50   60.09
   0   9   1   34.50   24.10
   0   9   1    9.90   19.80
  -1  -9  -1  197.38   49.00
  -1  -9  -1  169.48   27.10
   1   9   1  110.59   26.60
   1   9   1  204.88   30.80
  -2  -9  -1  296.17   40.00
  -2  -9  -1  287.87   56.09
   2   9   1  343.57   49.80
   2   9   1  290.37   42.10
  -3  -9  -1   83.39   47.30
   3   9   1  138.09   31.00
   3   9   1  129.99   31.00
  -4  -9  -1  -68.89   44.90
   4   9   1   24.50   24.30
   4   9   1   -1.30   26.60
  -5  -9  -1  -76.99   68.79
   5   9   1    3.50   28.80
   5   9   1    8.80   27.30
  -6  -9  -1   75.99   51.79
   6   9   1   44.00   29.40
  -7  -9  -1  -21.40   56.09
   7   9   1   19.30   30.50
   4 -10  -1   49.20   36.60
  -4  10   1  320.17  112.79
   3 -10  -1  -29.30   22.90
   3 -10  -1   14.90   30.90
  -3  10   1  175.08  104.09
  -3  10   1    7.20   19.10
   2 -10  -1   97.29   27.50
   2 -10  -1   76.99   32.40
  -2  10   1  272.27   97.59
  -2  10   1  101.79   24.90
   1 -10  -1  338.67   64.49
   1 -10  -1  169.18   32.10
  -1  10   1  219.68   32.00
   0 -10  -1   60.39   51.29
   0 -10  -1    1.60   24.30
   0  10   1   58.79   73.69
   0  10   1    7.50   21.50
   0  10   1   29.00   27.00
  -1 -10  -1  172.18   29.60
  -1 -10  -1  215.18   59.39
   1  10   1  121.79   32.30
   1  10   1  110.89   28.20
  -2 -10  -1   12.20   48.40
   2  10   1   69.29   29.00
   2  10   1   51.09   27.70
   3  10   1   41.20   27.90
   3  10   1   41.80   30.60
  -4 -10  -1  -27.90   53.59
  -4 -10  -1 -137.79   99.39
   4  10   1   59.79   31.40
   4  10   1   92.69   32.70
  -5 -10  -1   29.90   86.39
   5  10   1  120.29   30.80
  -6 -10  -1  149.39   58.59
   6  10   1   51.39   33.00
   5 -11  -1  -15.20   26.80
   5 -11  -1  -35.30   37.80
   4 -11  -1  -26.10   36.30
  -4  11   1  260.17  128.09
  -3  11   1  227.48  115.59
   2 -11  -1   98.79   61.99
   2 -11  -1  -27.30   27.00
  -2  11   1   46.30   25.70
  -2  11   1   69.19  100.69
   1 -11  -1  -10.20   27.40
   1 -11  -1   86.29   61.99
  -1  11   1  146.19   93.69
  -1  11   1   68.19   29.50
   0 -11  -1  513.15   61.89
   0 -11  -1  568.34  117.89
   0  11   1  579.84  128.09
   0  11   1  572.14   64.09
  -1 -11  -1  140.49   30.30
  -1 -11  -1  103.09   63.79
   1  11   1   97.09   29.50
   1  11   1  181.48   37.10
   2  11   1  -15.00   31.20
   2  11   1   27.80   27.60
   3  11   1   20.30   30.20
   3  11   1   14.90   30.60
   4  11   1   61.19   34.90
   2 -12  -1   19.30   31.30
   2 -12  -1  143.59   75.39
  -2  12   1  101.09   35.60
   0 -12  -1   26.90   31.60
   0 -12  -1  -23.00   70.39
   0  12   1  102.99   36.50
   1  12   1   79.99   37.20
   2  12   1   90.19   39.00
   2  12  -2   33.90   35.70
   2  12  -2   84.89   38.20
   1  12  -2   83.49   38.40
   0  12  -2  174.98   42.60
   0 -12   2  103.09   32.90
  -1  12  -2  153.18   39.50
   1 -12   2   72.79   33.00
   1 -12   2   26.90   61.59
  -2  12  -2   70.19   34.70
   2 -12   2   39.10   33.50
   5  11  -2   49.00   31.00
   4  11  -2    6.40   33.60
   4  11  -2   18.50   35.10
  -4 -11   2    5.40   94.09
   3  11  -2   20.70   33.10
   3  11  -2   27.70   33.60
   2  11  -2   83.39   36.80
   2  11  -2   85.59   34.60
   1  11  -2  357.66   47.30
   1  11  -2  371.16   52.09
   0  11  -2   87.39   36.80
   0  11  -2   54.49   29.50
   0 -11   2   80.79   29.90
   0 -11   2   13.40   46.40
  -1  11  -2   -7.40   32.50
   1 -11   2    0.00   27.40
   1 -11   2  -28.00   42.80
  -2  11  -2   19.80   31.60
   2 -11   2  -15.10   26.70
   2 -11   2   32.70   44.20
   4 -11   2    8.50   29.00
   4 -11   2   47.00   38.60
   6  10  -2  243.48   45.60
   5  10  -2   99.19   38.20
   5  10  -2  102.29   33.10
   4  10  -2   -2.80   31.60
   4  10  -2   -3.70   27.00
  -4 -10   2    4.80   87.69
   3  10  -2   32.30   28.60
   3  10  -2   30.20   31.90
   2  10  -2   39.80   30.70
   2  10  -2   33.70   31.10
  -2 -10   2  -65.69   39.40
   1  10  -2   28.50   30.50
   1  10  -2   47.10   31.90
  -1 -10   2  -43.60   36.40
   0  10  -2  346.17   69.79
   0  10  -2  269.87   41.20
   0  10  -2  225.18   36.20
   0 -10   2  277.37   35.60
   0 -10   2  223.58   49.20
  -1  10  -2  172.28   63.89
  -1  10  -2   70.09   32.90
   1 -10   2   69.39   42.10
   1 -10   2   86.89   29.90
   1 -10   2   45.40   26.20
  -2  10  -2   20.20   28.90
  -2  10  -2  139.79   79.09
   2 -10   2  106.39   41.40
   2 -10   2   42.80   31.40
   2 -10   2   28.60   25.80
  -3  10  -2  275.27   93.39
   7   9  -2   64.29   28.30
   7   9  -2   81.89   36.00
   6   9  -2   15.70   26.10
   6   9  -2   30.50   32.90
  -6  -9   2   45.10   39.60
   5   9  -2   89.79   31.80
   5   9  -2   83.39   34.30
  -5  -9   2  186.18   74.99
   4   9  -2   64.19   27.00
   4   9  -2   71.09   33.70
  -4  -9   2  -20.30   43.30
  -4  -9   2   96.99   84.39
   3   9  -2  254.17   36.00
   3   9  -2  239.88   38.80
  -3  -9   2  172.68   45.90
  -3  -9   2  312.37  101.09
   2   9  -2  163.98   33.60
   2   9  -2  194.58   35.80
  -2  -9   2  121.19   95.99
  -2  -9   2   79.49   38.40
   1   9  -2   66.19   28.70
   1   9  -2   71.49   30.10
  -1  -9   2   42.10   35.80
  -1  -9   2   74.59   23.50
   0   9  -2  122.39   51.79
   0   9  -2  100.09   27.90
   0   9  -2   81.99   31.10
   0  -9   2   65.29   24.80
   0  -9   2   72.59   35.70
   0  -9   2   71.09   25.20
  -1   9  -2  208.18   35.70
  -1   9  -2  327.07   65.29
   1  -9   2  251.77   44.00
   1  -9   2  243.78   34.90
   1  -9   2  179.98   31.10
  -2   9  -2   95.79   71.39
  -2   9  -2  -35.00   26.60
   2  -9   2   -9.50   21.90
   2  -9   2   84.99   32.90
   2  -9   2   19.30   28.20
  -3   9  -2  325.07   37.30
   3  -9   2  340.87   49.50
   3  -9   2  222.38   33.10
   8   8  -2  488.45   57.29
   8   8  -2  300.17   45.20
  -8  -8   2  136.09   72.29
   7   8  -2    2.00   24.80
   7   8  -2    6.80   30.30
   6   8  -2   -2.10   24.60
   6   8  -2    5.60   29.00
  -6  -8   2   11.00   34.60
  -6  -8   2  122.59   61.89
  -6  -8   2  -80.69   46.80
   5   8  -2    1.80   28.00
   5   8  -2  -14.80   13.00
   5   8  -2   -2.30   23.10
  -5  -8   2   55.09   33.90
  -5  -8   2   23.10   61.79
   4   8  -2  270.07   26.40
   4   8  -2  232.88   37.20
   4   8  -2  332.87   46.80
  -4  -8   2  242.38   50.89
   3   8  -2   18.20   26.50
   3   8  -2   50.09   25.50
  -3  -8   2   51.09   80.49
  -3  -8   2   22.40   34.50
   2   8  -2   89.29   27.50
   2   8  -2  129.89   29.90
  -2  -8   2  102.09   34.20
  -2  -8   2  173.48   78.99
   1   8  -2   -6.30   23.80
   1   8  -2   -3.70   23.10
  -1  -8   2    7.80   28.50
  -1  -8   2   14.30   19.10
   0   8  -2   67.89   25.30
   0   8  -2   72.79   27.20
   0   8  -2   55.49   42.10
   0  -8   2   34.50   20.80
   0  -8   2   47.50   29.10
   0  -8   2   49.90   21.80
  -1   8  -2   37.30   50.79
   1  -8   2    1.20   23.80
   1  -8   2  -28.70   19.50
   1  -8   2   52.09   28.60
   2  -8   2 1962.60  118.69
   2  -8   2 1605.94  104.29
   2  -8   2 1591.64  104.59
  -3   8  -2  138.89   89.99
   3  -8   2   29.60   21.20
   3  -8   2   33.10   28.20
   9   7  -2  211.98   36.30
   9   7  -2  126.49   34.30
  -9  -7   2   49.80   71.69
   8   7  -2   16.40   21.20
   8   7  -2   24.20   26.00
   8   7  -2   15.40   29.10
   7   7  -2   73.39   31.00
   7   7  -2   76.99   28.10
   7   7  -2   71.09   20.60
  -7  -7   2  -39.00   50.69
   6   7  -2   -6.50   22.20
   6   7  -2   -7.40   15.40
   6   7  -2   -7.10   25.90
  -6  -7   2  -21.20   30.20
  -6  -7   2  -68.49   45.00
  -6  -7   2  103.69   55.29
   5   7  -2  137.89   18.90
   5   7  -2  138.39   32.40
   5   7  -2  135.49   26.50
  -5  -7   2  228.68   65.79
  -5  -7   2   57.39   44.30
  -5  -7   2  137.89   37.20
   4   7  -2   34.40   26.80
   4   7  -2   56.89   22.20
   4   7  -2   86.09   14.50
  -4  -7   2  111.29   65.99
  -4  -7   2   44.80   40.00
   3   7  -2  156.18   20.70
   3   7  -2  121.89   28.20
   3   7  -2  134.59   27.30
  -3  -7   2  233.98   74.99
  -3  -7   2  123.59   34.50
   2   7  -2  113.59   25.50
   2   7  -2  116.99   26.40
  -2  -7   2  107.39   29.00
   1   7  -2  175.48   27.40
   1   7  -2  212.98   29.80
  -1  -7   2  170.18   23.00
  -1  -7   2  166.58   30.70
   0   7  -2   65.89   36.20
   0   7  -2   27.00   20.50
   0   7  -2   43.20    9.60
   0  -7   2   29.70   19.40
   0  -7   2   50.59   18.60
   0  -7   2   49.10   23.50
  -1   7  -2  224.28   27.10
  -1   7  -2  257.77   53.69
  -1   7  -2  139.09   18.60
   1  -7   2  203.98   25.30
   1  -7   2  204.98   28.30
   1  -7   2  179.18   30.60
  -2   7  -2  120.29   66.69
   2  -7   2  132.59   27.40
   2  -7   2  111.59   21.50
  -3   7  -2  871.91  124.29
   3  -7   2  684.83   57.79
   3  -7   2  608.24   54.49
  -4   7  -2   95.19   83.89
   4  -7   2   84.69   21.20
   4  -7   2  102.29   30.70
  -5   7  -2  105.19   86.99
   5  -7   2    4.60   28.30
   5  -7   2  -14.70   18.80
  -6   7  -2  189.18   59.29
   6  -7   2  106.29   34.30
   6  -7   2   99.79   25.00
  -7   7  -2  190.28   64.69
  -8   7  -2  211.88   67.49
   9   6  -2   22.10   26.50
   9   6  -2    7.20   22.70
  -9  -6   2  -83.39   58.19
   8   6  -2  -10.00   19.60
   8   6  -2  -14.90   25.90
   8   6  -2   -7.80   23.20
  -8  -6   2  -60.49   53.19
   7   6  -2   55.79   27.90
   7   6  -2   88.79   26.40
   7   6  -2   78.39   21.10
  -7  -6   2   13.00   50.99
  -7  -6   2    7.80   36.70
   6   6  -2  557.34   41.30
   6   6  -2  609.54   51.49
   6   6  -2  387.76   49.30
  -6  -6   2  484.85   70.39
  -6  -6   2  428.96   63.39
   5   6  -2  128.79   29.20
   5   6  -2  182.48   20.90
   5   6  -2  168.28   25.70
  -5  -6   2  133.99   44.80
  -5  -6   2  156.98   33.60
  -5  -6   2  263.07   60.29
   4   6  -2   96.89   15.80
   4   6  -2   83.89   21.40
   4   6  -2   77.69   24.80
  -4  -6   2   91.89   36.30
  -4  -6   2  103.79   56.59
   3   6  -2   34.40   11.20
   3   6  -2   22.00   20.50
   3   6  -2   37.20   18.60
  -3  -6   2   78.99   56.49
  -3  -6   2   45.40   28.70
   2   6  -2   21.20   20.10
   2   6  -2   45.10   10.20
   2   6  -2   35.40   18.50
  -2  -6   2   45.60   22.30
  -2  -6   2   94.29   49.70
   1   6  -2   63.29   11.50
   1   6  -2   75.49   21.30
  -1  -6   2   82.49   28.60
  -1  -6   2   73.39   16.60
  -1  -6   2   49.30   21.40
   0   6  -2 1576.04   88.29
   0   6  -2 1727.73  109.59
   0   6  -2 1695.73   93.99
   0  -6   2 1733.03   95.69
   0  -6   2 1551.64  101.29
   0  -6   2 1496.35   92.99
  -1   6  -2  371.46   27.10
  -1   6  -2  419.96   36.00
  -1   6  -2  445.06   67.29
   1  -6   2  353.36   36.00
   1  -6   2  379.96   36.70
   1  -6   2  278.97   48.40
  -2   6  -2   53.89   43.90
   2  -6   2   45.20   15.90
   2  -6   2   64.59   21.20
  -3   6  -2  482.35   79.59
   3  -6   2  433.86   43.90
   3  -6   2  422.76   41.40
  -4   6  -2  213.88   50.99
  -4   6  -2  359.26   75.19
   4  -6   2  289.47   40.70
   4  -6   2  248.38   36.70
  -5   6  -2    4.90   43.40
  -5   6  -2  -13.30   63.29
   5  -6   2  -13.80   17.20
   5  -6   2  -11.90   24.50
  -6   6  -2   83.39   51.59
   6  -6   2   75.09   31.80
   6  -6   2   86.69   22.70
  -7   6  -2  134.49   57.69
  -8   6  -2  149.29   61.69
  -9   6  -2  594.54  114.09
  10   5  -2   -2.00   24.40
  10   5  -2   38.90   27.40
 -10  -5   2   62.29   60.29
   9   5  -2    7.70   21.90
   9   5  -2   -0.20   24.00
  -9  -5   2    9.60   56.19
   8   5  -2    4.90   20.40
   8   5  -2   25.90   22.40
   8   5  -2   16.20   25.50
  -8  -5   2  -43.30   36.10
  -8  -5   2  -15.50   51.29
   7   5  -2  271.07   37.10
   7   5  -2  422.06   43.60
   7   5  -2  339.47   27.40
   7   5  -2  295.17   36.70
  -7  -5   2  209.98   44.40
  -7  -5   2  242.48   56.29
   6   5  -2    1.60   19.80
   6   5  -2    1.90   15.80
   6   5  -2    0.40   22.10
  -6  -5   2    0.40   27.90
  -6  -5   2   36.00   46.40
  -6  -5   2   -1.10   41.70
   5   5  -2  481.45   43.30
   5   5  -2  505.55   37.80
   5   5  -2  350.86   43.90
  -5  -5   2  535.75   72.09
  -5  -5   2  444.86   81.99
  -5  -5   2  480.75   57.29
   4   5  -2   -8.70   18.80
   4   5  -2   11.00   15.80
   4   5  -2    1.80   12.30
  -4  -5   2   10.90   41.80
  -4  -5   2    5.00   20.10
  -4  -5   2   14.60   30.30
   3   5  -2  219.78   32.40
   3   5  -2  281.07   24.10
   3   5  -2  279.87   33.60
  -3  -5   2  296.27   64.59
  -3  -5   2  263.37   55.99
   2   5  -2  128.99   23.00
   2   5  -2  148.89   17.70
  -2  -5   2  163.38   37.80
  -2  -5   2  210.28   42.10
  -2  -5   2  185.48   47.50
   1   5  -2 2536.15  134.89
  -1  -5   2 2430.86  134.19
  -1  -5   2 2371.76  139.19
  -1  -5   2 2425.56  132.09
  -1  -5   2 2474.75  140.79
   0   5  -2   41.00   16.60
   0   5  -2   14.40   24.00
   0  -5   2   19.20   16.20
   0  -5   2   19.00   13.50
   0  -5   2  -10.10   16.00
  -1   5  -2   99.39   18.40
  -1   5  -2   62.89   11.20
   1  -5   2   93.59   26.40
   1  -5   2  100.19   15.90
   1  -5   2   91.69   14.50
   1  -5   2   90.39   19.60
   2  -5   2   13.80   12.30
   2  -5   2    7.60   16.90
  -3   5  -2  256.97   66.39
  -3   5  -2  200.88   39.60
   3  -5   2  190.68   28.60
   3  -5   2  234.58   32.70
  -4   5  -2    9.60   33.20
  -4   5  -2   -4.00   40.70
   4  -5   2   12.70   20.20
   4  -5   2    4.20   14.40
  -5   5  -2  689.03   51.59
  -5   5  -2  585.04   86.09
  -5   5  -2  770.82  106.69
   5  -5   2  725.63   54.39
   5  -5   2  821.82   53.49
  -6   5  -2   82.99   69.79
  -6   5  -2   44.40   41.30
   6  -5   2   53.69   21.10
   6  -5   2   43.50   19.70
  -7   5  -2   61.89   44.00
  -7   5  -2  103.49   79.29
   7  -5   2   18.90   20.40
   7  -5   2   35.70   21.50
  -8   5  -2  150.48   93.69
  -8   5  -2   49.00   47.00
   8  -5   2   -8.10   32.10
   8  -5   2  -18.30   20.30
   8  -5   2    0.60   21.60
  -9   5  -2  196.28   57.79
   9  -5   2   62.59   25.00
   9  -5   2  119.09   42.30
   9  -5   2   84.99   28.40
  10  -5   2  -32.00   38.90
  10  -5   2   -1.20   28.20
  10  -5   2   -6.70   24.10
  10   4  -2   48.60   25.70
  10   4  -2   22.20   24.30
 -10  -4   2   77.09   58.09
   9   4  -2    3.50   21.30
   9   4  -2   23.40   21.70
  -9  -4   2    2.60   51.29
   8   4  -2  161.58   26.40
   8   4  -2  110.59   29.40
   8   4  -2  153.18   26.80
   8   4  -2  140.89   16.30
  -8  -4   2   83.29   50.39
   7   4  -2  383.56   29.40
   7   4  -2  321.87   39.60
   7   4  -2  402.16   41.50
   7   4  -2  340.47   38.90
  -7  -4   2  261.77   56.29
   6   4  -2  360.06   37.60
   6   4  -2  321.27   33.50
   6   4  -2  248.28   38.30
  -6  -4   2  259.07   49.30
  -6  -4   2  259.27   55.19
   5   4  -2  559.74   43.60
   5   4  -2  556.04   40.00
   5   4  -2  437.16   44.30
  -5  -4   2  509.85   78.39
  -5  -4   2  521.75   54.99
  -5  -4   2  629.44   65.19
   4   4  -2  207.78   25.70
   4   4  -2  214.68   24.20
   4   4  -2  163.68   24.20
  -4  -4   2  206.78   37.30
  -4  -4   2  239.38   51.19
  -4  -4   2  211.98   35.70
   3   4  -2  191.38   28.60
   3   4  -2  171.58   23.80
   3   4  -2  174.08   22.10
   3   4  -2  198.68   20.90
  -3  -4   2  246.38   48.50
  -3  -4   2  284.57   51.89
   2   4  -2  287.77   32.30
   2   4  -2  320.87   27.70
   2   4  -2  307.77   23.70
  -2  -4   2  378.86   41.80
   1   4  -2   54.39   16.30
   1   4  -2   28.10   16.00
   1   4  -2   87.59   15.00
   1   4  -2   63.69   12.20
  -1  -4   2   48.30   12.70
  -1  -4   2   67.19   17.00
  -1  -4   2   34.80   13.30
   0   4  -2  139.19   25.80
   0  -4   2  115.09   23.40
   0  -4   2  149.49   20.20
   0  -4   2  125.19   19.00
   0  -4   2  108.59   24.80
   0  -4   2  147.29   17.60
  -1   4  -2 1226.18   70.29
  -1   4  -2 1310.27   72.79
  -1   4  -2 1047.10   88.69
   1  -4   2 1362.96   74.19
   1  -4   2 1299.57   71.09
   1  -4   2 1436.96   75.59
   1  -4   2 1200.58   85.89
  -2   4  -2 1457.45  107.29
  -2   4  -2 1557.74  108.89
  -2   4  -2 1620.24   85.99
   2  -4   2 1558.44   89.29
   2  -4   2 1565.34   88.29
  -3   4  -2  309.57   55.39
  -3   4  -2  245.68   61.09
   3  -4   2  413.56   31.60
  -4   4  -2  279.07   70.59
  -4   4  -2  249.18   23.50
  -4   4  -2  255.27   42.50
   4  -4   2  264.07   30.70
   4  -4   2  315.57   29.80
  -5   4  -2   88.99   37.80
  -5   4  -2  169.98   61.89
  -5   4  -2  166.58   20.10
   5  -4   2  157.18   21.10
   5  -4   2  180.58   21.10
  -6   4  -2   27.30   14.90
  -6   4  -2   14.20   38.30
  -6   4  -2   62.09   72.29
   6  -4   2   28.90   17.90
   6  -4   2   18.70   16.60
  -7   4  -2  -17.60   84.99
  -7   4  -2    5.40   40.70
   7  -4   2   10.20   20.10
   7  -4   2   15.30   18.30
  -8   4  -2   94.09  109.19
  -8   4  -2   67.39   45.40
   8  -4   2   77.79   22.50
   8  -4   2   82.89   25.40
  -9   4  -2  149.39   53.69
  -9   4  -2  -57.69  122.89
   9  -4   2   71.79   24.70
   9  -4   2  109.89   40.50
   9  -4   2   51.89   26.90
 -10   4  -2  -68.79  132.09
 -10   4  -2  142.49   52.29
  10  -4   2   48.10   28.10
  10  -4   2   26.20   24.70
  10  -4   2   58.79   39.80
  10   3  -2   17.80   36.50
  10   3  -2  -18.00   23.20
 -10  -3   2   93.49   52.79
   9   3  -2  132.99   26.70
   9   3  -2  127.89   25.10
  -9  -3   2  171.88   52.09
   8   3  -2   18.60   18.40
   8   3  -2    8.20   12.10
   8   3  -2    8.90   20.20
   8   3  -2   24.20   23.60
  -8  -3   2  -39.70   34.90
  -8  -3   2   29.80   43.20
   7   3  -2   61.99   18.30
   7   3  -2   48.60   12.50
   7   3  -2   24.80   21.80
   7   3  -2   55.59   17.80
  -7  -3   2   -8.40   32.50
  -7  -3   2   41.70   41.00
   6   3  -2   41.20   20.00
   6   3  -2   49.80   11.20
   6   3  -2   42.70   16.10
   6   3  -2   41.60   16.00
  -6  -3   2   60.29   38.00
  -6  -3   2   38.30   27.10
  -6  -3   2   64.79   39.20
   5   3  -2  318.97   29.90
   5   3  -2  324.97   31.70
   5   3  -2  245.98   32.90
  -5  -3   2  368.06   53.09
  -5  -3   2  273.47   44.20
  -5  -3   2  310.87   66.89
   4   3  -2   63.79   13.60
   4   3  -2   46.00   13.90
   4   3  -2   65.39   14.00
   4   3  -2   60.89   17.90
  -4  -3   2   79.59   27.90
  -4  -3   2   53.09   31.30
   3   3  -2 1693.73   90.29
   3   3  -2 1648.44   89.69
   3   3  -2 1546.55   93.39
   3   3  -2 1644.34   92.89
  -3  -3   2 1502.05   89.49
  -3  -3   2 1943.21  108.69
  -3  -3   2 1594.54  108.09
   2   3  -2  166.58   18.20
   2   3  -2  192.88   20.70
   2   3  -2  222.08   30.50
   2   3  -2  178.28   25.80
  -2  -3   2  238.18   49.99
   1   3  -2  765.92   47.00
   1   3  -2  867.01   49.50
   1   3  -2  814.42   47.90
   1   3  -2  795.52   51.69
  -1  -3   2  856.41   62.59
  -1  -3   2  795.22   51.59
  -1  -3   2  795.92   47.90
  -1  -3   2  778.42   47.00
   0   3  -2 1089.19   65.79
   0   3  -2 1203.08   65.99
   0   3  -2 1211.48   65.79
   0  -3   2 1158.28   70.99
   0  -3   2 1152.58   66.49
   0  -3   2 1208.58   64.89
   0  -3   2 1110.69   65.99
  -1   3  -2 5299.37  282.37
  -1   3  -2 5310.37  282.77
  -1   3  -2 5530.35  283.97
  -1   3  -2 5979.90  292.17
  -1   3  -2 5522.55  290.57
   1  -3   2 4799.02  287.57
   1  -3   2 5274.67  289.77
   1  -3   2 5557.74  284.07
   1  -3   2 5333.47  284.17
  -2   3  -2  -10.00   28.30
  -2   3  -2  -12.30   32.00
  -2   3  -2   34.80   10.00
   2  -3   2   40.20   11.40
   2  -3   2   58.49   16.60
  -3   3  -2  637.24   73.99
  -3   3  -2  916.21   86.89
  -3   3  -2  773.92   47.50
   3  -3   2  842.62   51.19
   3  -3   2  852.81   50.09
   3  -3   2  803.52   62.89
  -4   3  -2  111.79   13.70
  -4   3  -2  155.68   47.40
  -4   3  -2   59.59   30.00
   4  -3   2   99.49   15.20
   4  -3   2  104.29   16.40
  -5   3  -2  117.19   36.40
  -5   3  -2  148.89   18.60
  -5   3  -2  181.38   58.99
   5  -3   2  114.29   18.60
   5  -3   2  103.39   17.20
  -6   3  -2   49.30   38.70
  -6   3  -2   67.29   11.50
  -6   3  -2   75.19   71.59
   6  -3   2   62.09   18.30
   6  -3   2   57.69   16.60
  -7   3  -2  620.44   91.99
  -7   3  -2  799.82  146.89
   7  -3   2  687.43   55.09
   7  -3   2  790.42   54.89
  -8   3  -2  -11.40   42.80
   8  -3   2    0.10   17.60
   8  -3   2  -18.80   19.50
  -9   3  -2    7.30   45.60
   9  -3   2   13.30   20.10
   9  -3   2   13.40   24.10
 -10   3  -2   54.09   49.60
  10  -3   2  -10.80   38.50
  10  -3   2   13.20   26.40
  10  -3   2  -11.60   21.20
  10   2  -2   60.19   26.90
 -10  -2   2   -7.50   42.10
 -10  -2   2  162.98   53.39
   9   2  -2   35.20   14.90
   9   2  -2   53.39   19.10
   9   2  -2   20.50   22.40
  -9  -2   2    6.20   37.60
  -9  -2   2   85.19   45.50
   8   2  -2  297.37   34.20
   8   2  -2  267.27   32.20
   8   2  -2  305.47   30.10
  -8  -2   2  258.97   50.59
   7   2  -2  466.45   34.70
   7   2  -2  495.55   38.10
   7   2  -2  402.16   43.20
   7   2  -2  385.56   41.10
  -7  -2   2  455.65   80.19
  -7  -2   2  339.37   64.89
  -7  -2   2  478.95   49.00
   6   2  -2   44.40   19.50
   6   2  -2   53.09   14.50
   6   2  -2   41.40   15.30
   6   2  -2   58.59   12.10
  -6  -2   2   50.79   27.30
  -6  -2   2   71.09   31.30
  -6  -2   2   63.59   33.50
   5   2  -2  386.96   30.80
   5   2  -2  344.87   31.50
   5   2  -2  381.86   44.50
   5   2  -2  344.87   33.80
   5   2  -2  348.57   27.80
  -5  -2   2  342.97   62.49
  -5  -2   2  333.57   46.70
  -5  -2   2  375.36   45.80
   4   2  -2  701.73   61.49
   4   2  -2  729.23   51.49
   4   2  -2  784.62   49.50
   4   2  -2  756.32   48.70
   4   2  -2  886.81   57.79
  -4  -2   2  854.41   57.89
  -4  -2   2  862.81   75.19
  -4  -2   2  856.81   64.49
   3   2  -2   92.19   16.90
   3   2  -2  102.69   22.90
   3   2  -2  152.98   33.40
   3   2  -2   94.89   14.50
   3   2  -2  117.89   15.00
   3   2  -2   97.19   12.70
  -3  -2   2   82.99   31.00
  -3  -2   2  100.89   12.80
   2   2  -2  783.82   49.90
   2   2  -2  831.12   46.50
   2   2  -2  775.82   56.19
   2   2  -2  820.82   43.70
   2   2  -2  762.72   43.70
  -2  -2   2  717.13   45.70
  -2  -2   2  688.93   56.49
  -2  -2   2  784.02   53.99
  -2  -2   2  682.93   43.20
   1   2  -2  165.98   19.40
   1   2  -2  113.19   16.10
   1   2  -2  120.49   17.60
   1   2  -2  139.79   20.20
  -1  -2   2  142.29   17.40
  -1  -2   2  107.99   16.60
  -1  -2   2  174.58   34.30
   0   2  -2 1767.92   94.99
   0   2  -2 1893.21   95.19
   0   2  -2 1912.11   99.49
   0   2  -2 1773.32   95.29
   0  -2   2 1708.43   94.39
   0  -2   2 1899.71   98.79
   0  -2   2 1635.64   95.09
   0  -2   2 1506.65   94.89
  -1   2  -2 2385.76  126.69
  -1   2  -2 2275.07  119.99
  -1   2  -2 2155.98  125.39
  -1   2  -2 2049.70  118.99
  -1   2  -2 2282.47  118.99
   1  -2   2 2185.18  120.69
   1  -2   2 2290.97  125.99
   1  -2   2 2315.97  120.19
  -2   2  -2 4721.83  255.47
  -2   2  -2 4811.62  248.18
  -2   2  -2 4710.53  247.68
  -2   2  -2 4654.63  247.38
   2  -2   2 4806.12  247.78
   2  -2   2 4742.03  255.37
   2  -2   2 4734.73  248.28
   2  -2   2 4871.71  250.57
   2  -2   2 4441.96  248.88
  -3   2  -2  241.38   22.60
  -3   2  -2  244.88   25.00
   3  -2   2  245.68   25.20
   3  -2   2  270.97   25.20
   3  -2   2  280.67   47.60
  -4   2  -2  258.67   60.09
  -4   2  -2  238.78   21.10
   4  -2   2  237.18   26.10
   4  -2   2  241.78   25.80
  -5   2  -2   40.70   31.00
  -5   2  -2   33.00    9.60
   5  -2   2   21.30   12.00
   5  -2   2   31.10   12.70
  -6   2  -2   89.99   38.50
   6  -2   2   73.79   16.20
   6  -2   2   63.89   16.80
  -7   2  -2   27.60   40.80
   7  -2   2   53.49   19.20
   7  -2   2   43.60   16.50
  -8   2  -2   49.30  100.29
  -8   2  -2  171.48   50.39
   8  -2   2  211.88   25.10
   8  -2   2  202.98   28.30
  -9   2  -2   94.19   48.50
   9  -2   2  135.19   23.80
   9  -2   2  156.38   28.60
 -10   2  -2   -7.30   46.20
  10  -2   2   24.60   41.20
  10  -2   2  -22.30   19.90
  10  -2   2    4.80   23.20
  11   1  -2   50.89   28.00
 -11  -1   2   47.70   47.10
  10   1  -2  107.09   28.10
  10   1  -2  147.59   21.60
 -10  -1   2  100.49   46.40
   9   1  -2   30.30   23.00
   9   1  -2   47.30   20.00
   9   1  -2   30.40   15.30
  -9  -1   2  107.59   46.10
  -9  -1   2   11.60   38.90
   8   1  -2  139.09   18.30
   8   1  -2  127.69   24.10
   8   1  -2  138.69   19.30
  -8  -1   2   83.09   39.10
  -8  -1   2  146.99   44.00
   7   1  -2  299.57   29.10
   7   1  -2  302.57   28.80
   7   1  -2  249.38   34.00
  -7  -1   2  202.18   41.00
  -7  -1   2  218.08   43.70
   6   1  -2    2.70   10.90
   6   1  -2   -7.10   16.60
   6   1  -2    0.80   13.50
   6   1  -2   -5.50   10.40
  -6  -1   2    9.80   24.50
  -6  -1   2   11.50   26.60
  -6  -1   2   -9.80   28.70
   5   1  -2  803.02   59.39
   5   1  -2  786.32   47.60
   5   1  -2  762.12   50.69
   5   1  -2  792.52   49.80
   5   1  -2  761.52   47.10
  -5  -1   2  785.22   58.99
  -5  -1   2  738.13   72.19
  -5  -1   2  782.42   64.79
   4   1  -2  839.32   51.99
   4   1  -2  824.42   48.40
   4   1  -2  823.92   57.89
   4   1  -2  814.82   62.79
   4   1  -2  783.62   48.90
   4   1  -2  821.12   49.99
  -4  -1   2  771.72   60.69
  -4  -1   2  946.51   64.19
  -4  -1   2  805.92   74.99
   3   1  -2  115.59   15.70
   3   1  -2  128.39   17.50
   3   1  -2   86.99   18.90
   3   1  -2  139.99   18.90
   3   1  -2  135.99   28.60
  -3  -1   2  134.19   29.30
  -3  -1   2  146.29   17.10
  -3  -1   2  129.39   15.90
   2   1  -2 1513.05   92.89
   2   1  -2 1798.22   88.89
   2   1  -2 1788.02   89.39
   2   1  -2 1582.74   95.99
   2   1  -2 1782.62   89.89
  -2  -1   2 1601.74   88.49
  -2  -1   2 1707.43   96.29
  -2  -1   2 1460.65   95.29
  -2  -1   2 1650.83   89.49
   1   1  -2  170.18   28.90
   1   1  -2  231.98   17.60
   1   1  -2  200.88   15.40
  -1  -1   2  166.68   26.80
  -1  -1   2  197.68   17.70
  -1  -1   2  203.98   18.20
   0   1  -2  193.48   17.30
   0   1  -2  213.48   16.10
   0  -1   2  170.58   24.70
   0  -1   2  154.38   15.50
   0  -1   2  141.29   15.20
  -1   1  -2 1079.09   63.69
  -1   1  -2 1094.29   57.39
  -1   1  -2  906.31   56.89
  -1   1  -2 1088.19   58.79
  -1   1  -2 1055.29   57.09
   1  -1   2 1022.10   62.79
   1  -1   2 1030.20   58.79
   1  -1   2 1025.60   57.29
  -2   1  -2  670.03   49.20
  -2   1  -2  793.82   43.70
  -2   1  -2  768.22   54.39
  -2   1  -2  796.82   43.20
  -2   1  -2  691.73   43.20
   2  -1   2  778.42   43.80
   2  -1   2  747.93   43.90
   2  -1   2  796.22   45.70
   2  -1   2  750.82   43.40
   2  -1   2  723.33   51.89
   2  -1   2  749.23   48.80
  -3   1  -2  314.87   46.50
  -3   1  -2  355.06   26.30
  -3   1  -2  365.86   26.40
   3  -1   2  376.06   28.20
   3  -1   2  460.35   44.00
   3  -1   2  377.66   28.80
   3  -1   2  406.26   27.80
  -4   1  -2  715.73   67.49
  -4   1  -2  569.34   36.90
  -4   1  -2  510.15   61.19
  -4   1  -2  558.14   37.20
   4  -1   2  624.84   38.50
   4  -1   2  610.24   39.60
   4  -1   2  549.74   38.30
  -5   1  -2 1389.46   94.09
  -5   1  -2 1330.47   74.99
  -5   1  -2 1148.99   95.39
   5  -1   2 1377.86   75.79
   5  -1   2 1342.47   74.99
   5  -1   2 1336.87   76.89
  -6   1  -2  176.48   40.80
  -6   1  -2  177.28   35.70
   6  -1   2  221.08   31.30
   6  -1   2  228.48   27.60
   6  -1   2  230.48   27.30
  -7   1  -2    4.90   34.70
  -7   1  -2   -5.90   37.20
   7  -1   2    5.50   16.80
   7  -1   2   -2.10   13.70
   7  -1   2  -17.70   15.10
  -8   1  -2   87.59   43.90
  -8   1  -2   10.70   41.00
   8  -1   2   13.40   15.20
   8  -1   2   14.50   18.40
   8  -1   2   17.10   20.00
 -10   1  -2   29.90   48.90
  10  -1   2   49.50   21.20
  10  -1   2   94.89   42.90
  10  -1   2   85.59   27.40
  11  -1   2   58.79   30.50
  11   0  -2  -20.00   25.20
 -11   0   2   78.39   44.20
  10   0  -2   14.60   24.30
  10   0  -2   28.50   17.90
 -10   0   2   53.19   42.90
   9   0  -2    5.00   15.30
   9   0  -2    4.20   20.40
  -9   0   2  115.89   49.70
  -9   0   2    7.00   38.30
   8   0  -2   47.20   15.70
   8   0  -2   38.30   20.70
   8   0  -2   55.49   16.50
  -8   0   2  -39.50   80.39
  -8   0   2   70.59   40.00
  -8   0   2   31.80   38.10
   7   0  -2   11.60   16.50
   7   0  -2   -7.30   11.60
   7   0  -2   -0.60   12.80
  -7   0   2   -1.80   32.80
  -7   0   2    4.10   34.00
   6   0  -2 1951.10  108.19
   6   0  -2 1854.41  111.99
   6   0  -2 2009.00  110.79
  -6   0   2 1969.30  129.29
  -6   0   2 2220.18  131.79
   5   0  -2   -9.90    8.00
   5   0  -2   -9.60   11.00
   5   0  -2   10.80   22.20
   5   0  -2   -6.80   12.90
   5   0  -2   -1.00    9.70
  -5   0   2   -4.50   23.40
  -5   0   2    2.90   24.70
  -5   0   2   -6.20   23.20
   4   0  -2  578.54   38.60
   4   0  -2  588.64   37.60
   4   0  -2  547.75   34.00
   4   0  -2  582.54   38.00
   4   0  -2  544.25   51.19
   4   0  -2  633.44   48.70
  -4   0   2  466.35   62.59
  -4   0   2  511.25   37.90
  -4   0   2  574.44   49.70
   3   0  -2   -2.50    8.50
   3   0  -2   -0.10   15.20
   3   0  -2    2.10   13.20
   3   0  -2    3.40    7.30
   3   0  -2    0.40    9.80
   3   0  -2   -4.70   19.50
   3   0  -2    1.50    6.00
  -3   0   2  -21.60   17.20
  -3   0   2    6.80   10.10
  -3   0   2   22.70   18.40
  -3   0   2   -1.60    7.10
  -3   0   2   -8.80   18.50
   2   0  -2 1618.24   85.69
   2   0  -2 1511.85   91.39
   2   0  -2 1589.84   88.49
   2   0  -2 1655.23   85.79
   2   0  -2 1532.35   93.69
  -2   0   2 1560.24   93.09
  -2   0   2 1685.53   85.79
  -2   0   2 1505.45   91.59
  -2   0   2 1696.43   96.79
  -2   0   2 1600.54   85.59
   1   0  -2   -9.50   14.40
   1   0  -2   -5.40    7.40
   1   0  -2   -0.40    3.60
  -1   0   2    2.50    5.10
  -1   0   2    6.00    6.50
  -1   0  -2    5.70    9.00
  -1   0  -2   -3.50    6.30
  -1   0  -2    0.50    6.00
  -1   0  -2   -7.50    4.70
   1   0   2    7.70    6.50
   1   0   2    3.30    5.00
   1   0   2    5.90    9.00
   1   0   2   -7.80    8.40
  -2   0  -2 1176.68   65.39
  -2   0  -2 1262.57   64.29
  -2   0  -2 1179.28   72.69
  -2   0  -2 1178.78   71.79
  -2   0  -2 1145.99   65.39
   2   0   2 1273.57   66.79
   2   0   2 1233.48   64.39
   2   0   2 1307.07   65.89
   2   0   2 1154.38   69.29
   2   0   2 1165.28   71.49
   2   0   2 1100.89   65.49
  -3   0  -2    0.30    7.70
  -3   0  -2   -2.70    8.10
  -3   0  -2   -1.20    5.90
  -3   0  -2   41.30   20.70
  -3   0  -2   38.70   19.00
   3   0   2    0.40    6.40
   3   0   2   13.70   15.00
   3   0   2   -5.90    9.60
   3   0   2    1.90    9.20
   3   0   2    7.70   14.40
  -4   0  -2 2354.26  128.19
  -4   0  -2 2486.15  143.29
  -4   0  -2 2379.16  142.49
  -4   0  -2 2469.65  127.49
   4   0   2 2384.96  127.49
   4   0   2 2289.27  128.59
   4   0   2 2357.56  129.29
  -5   0  -2   14.00   25.70
  -5   0  -2   18.90   24.90
  -5   0  -2   -6.10    7.30
   5   0   2  -10.20    8.40
   5   0   2   -1.60   12.50
   5   0   2   -2.70   11.90
  -6   0  -2  447.96   67.19
  -6   0  -2  397.26   68.59
   6   0   2  455.05   36.50
   6   0   2  419.16   38.00
   6   0   2  449.16   33.80
  -7   0  -2   19.50   35.50
  -7   0  -2  -20.90   32.70
   7   0   2  -16.00   17.20
   7   0   2  -18.70   11.60
   7   0   2  -20.50   15.60
  -8   0  -2   65.29   42.40
  -8   0  -2  104.69   41.10
   8   0   2   61.79   22.70
   8   0   2   64.99   16.40
   8   0   2   82.29   21.10
  -9   0  -2   98.39   45.10
  -9   0  -2  -11.40   42.40
   9   0   2   14.80   22.70
   9   0   2   -8.30   19.70
   9   0   2   -7.40   15.00
  10   0   2  527.65   69.29
  10   0   2  478.75   55.89
 -11   0  -2  -50.69   48.60
  11   0   2  -16.00   43.80
  11   0   2  -36.90   27.20
  11  -1  -2   35.20   21.90
  11  -1  -2   45.90   27.30
 -11   1   2 -113.19  138.19
  10  -1  -2  105.79   28.10
  10  -1  -2  117.79   22.90
 -10   1   2   46.00  130.69
 -10   1   2  116.59   46.50
   9  -1  -2   28.00   22.30
   9  -1  -2   25.00   17.10
  -9   1   2   41.10   40.80
   8  -1  -2  105.59   23.50
   8  -1  -2  108.19   19.20
  -8   1   2   70.99   40.10
  -8   1   2   83.89   94.29
   7  -1  -2  217.38   32.40
   7  -1  -2  217.18   26.50
   7  -1  -2  234.08   23.90
  -7   1   2  355.66   86.59
  -7   1   2  217.88   44.70
   6  -1  -2    2.60   11.90
   6  -1  -2   -6.00   13.20
  -6   1   2   97.79   58.59
  -6   1   2   31.70   31.50
   5  -1  -2  748.13   50.09
   5  -1  -2  750.92   49.70
  -5   1   2  887.51   97.39
  -5   1   2  789.82   73.89
   4  -1  -2  840.62   48.40
   4  -1  -2  755.12   59.49
   4  -1  -2  783.22   49.20
   4  -1  -2  898.21   50.19
  -4   1   2  773.72   48.20
  -4   1   2  785.62   75.59
   3  -1  -2  101.59   26.50
   3  -1  -2  104.99   12.40
   3  -1  -2  121.59   18.00
   3  -1  -2  106.39   23.30
   3  -1  -2  113.59   20.80
  -3   1   2  136.59   17.60
  -3   1   2  174.08   40.00
  -3   1   2  103.59   26.10
  -3   1   2  145.79   17.70
   2  -1  -2 1700.93  101.39
   2  -1  -2 1903.81   95.19
   2  -1  -2 1643.04   95.39
   2  -1  -2 1597.64  104.79
   2  -1  -2 2019.90  102.79
  -2   1   2 1703.23   95.29
  -2   1   2 1804.72  102.29
  -2   1   2 1878.81  108.19
  -2   1   2 1744.63   94.99
   1  -1  -2  224.58   15.40
   1  -1  -2  120.59   29.00
   1  -1  -2  213.08   24.00
   1  -1  -2  180.08   12.20
  -1   1   2  134.89   22.50
  -1   1   2  179.48   15.40
  -1   1   2  174.58   13.80
   0  -1  -2  215.68   20.00
   0  -1  -2  183.48   25.80
   0  -1  -2  186.28   14.80
   0  -1  -2  196.38   12.70
   0  -1  -2  193.58   13.70
   0   1   2  159.78   13.00
   0   1   2  139.99   13.90
  -1  -1  -2  916.01   52.49
  -1  -1  -2  893.91   47.30
  -1  -1  -2  873.61   48.40
  -1  -1  -2  899.41   48.00
   1   1   2  730.73   47.40
   1   1   2  905.51   52.99
   1   1   2  863.41   48.30
  -2  -1  -2  781.12   44.30
  -2  -1  -2  763.32   42.70
  -2  -1  -2  783.62   51.69
  -2  -1  -2  777.42   51.99
  -2  -1  -2  717.43   43.20
   2   1   2  741.53   48.70
   2   1   2  786.62   43.70
   2   1   2  683.53   43.30
   2   1   2  683.33   50.09
   2   1   2  778.32   42.80
  -3  -1  -2  361.46   29.90
  -3  -1  -2  333.97   26.80
  -3  -1  -2  348.77   26.10
  -3  -1  -2  412.46   43.00
  -3  -1  -2  329.77   21.60
   3   1   2  332.87   27.20
   3   1   2  353.76   22.20
   3   1   2  424.56   39.30
   3   1   2  383.16   27.30
   3   1   2  374.86   39.40
  -4  -1  -2  525.95   32.70
  -4  -1  -2  679.33   58.29
   4   1   2  570.24   33.60
   4   1   2  540.05   38.00
   4   1   2  537.15   37.70
  -5  -1  -2 1286.97   94.69
  -5  -1  -2 1245.68   92.19
   5   1   2 1315.27   71.89
   5   1   2 1211.48   75.39
   5   1   2 1464.05   76.09
  -6  -1  -2  173.38   36.80
  -6  -1  -2  189.68   38.70
   6   1   2  173.08   21.90
   6   1   2  269.07   31.00
   6   1   2  186.98   21.80
  -7  -1  -2   -7.10   33.80
  -7  -1  -2   11.20   36.20
   7   1   2  -42.60   17.40
   7   1   2  -23.50   16.40
  -8  -1  -2   16.30   37.30
  -8  -1  -2   26.90   40.20
   8   1   2   26.60   20.10
   8   1   2  -18.10   21.20
   8   1   2    1.50   12.40
  -9  -1  -2   69.89   47.20
  -9  -1  -2  177.78   47.90
   9   1   2  140.89   28.50
   9   1   2  197.48   28.00
 -10  -1  -2  -66.39   45.80
  10   1   2   -5.10   23.30
  10   1   2  -28.90   38.10
  11   1   2   46.90   27.80
  11  -2  -2   31.30   23.30
  11  -2  -2   38.70   27.90
 -11   2   2   82.89  136.99
  10  -2  -2   43.10   26.20
  10  -2  -2   72.29   21.80
 -10   2   2   99.29   44.40
 -10   2   2   -7.80  128.09
   9  -2  -2   31.30   22.20
   9  -2  -2   20.70   18.80
  -9   2   2  -28.20  107.89
  -9   2   2   80.29   43.70
   8  -2  -2  290.47   36.30
   8  -2  -2  197.78   29.40
  -8   2   2  351.26  105.39
  -8   2   2  230.18   50.69
   7  -2  -2  379.06   40.60
   7  -2  -2  428.46   39.80
  -7   2   2  464.25  125.59
  -7   2   2  361.36   75.89
   6  -2  -2   52.69   15.30
   6  -2  -2   17.50   15.80
  -6   2   2   43.30   34.70
  -6   2   2  114.59   64.39
   5  -2  -2  348.97   32.50
   5  -2  -2  354.86   31.50
  -5   2   2  348.77   61.19
  -5   2   2  397.86   86.19
   4  -2  -2  821.22   48.50
   4  -2  -2  799.42   49.00
  -4   2   2  672.43   73.59
  -4   2   2  772.52   89.09
   3  -2  -2  105.79   13.00
   3  -2  -2  109.79   13.50
   3  -2  -2   96.49   25.70
   3  -2  -2  106.49   29.70
  -3   2   2   38.00   38.80
  -3   2   2   40.60   28.60
  -3   2   2   91.19   12.20
   2  -2  -2  894.91   58.09
   2  -2  -2  858.41   46.20
   2  -2  -2  780.92   61.29
   2  -2  -2  840.22   47.70
  -2   2   2  777.42   46.00
  -2   2   2  764.12   47.10
  -2   2   2  797.92   65.99
   1  -2  -2  107.29   21.80
   1  -2  -2  126.19   14.80
   1  -2  -2  126.89   12.00
   1  -2  -2  111.19   11.40
  -1   2   2  134.19   15.00
  -1   2   2   86.09   20.60
  -1   2   2  113.59   11.70
  -1   2   2  140.49   12.00
   0  -2  -2 1623.64   95.29
   0  -2  -2 1675.63   85.59
   0  -2  -2 1624.04   85.09
   0   2   2 1544.95   95.39
   0   2   2 1585.24   85.49
   0   2   2 1551.44   84.99
  -1  -2  -2 1925.31  102.69
  -1  -2  -2 1986.40  109.99
  -1  -2  -2 2081.89  105.09
  -1  -2  -2 1974.40  113.59
  -1  -2  -2 2150.08  105.29
   1   2   2 1951.30  105.09
   1   2   2 1709.93  102.69
   1   2   2 1951.60  109.69
  -2  -2  -2 5007.50  247.18
  -2  -2  -2 4412.86  237.38
  -2  -2  -2 4546.45  239.48
  -2  -2  -2 4692.43  239.18
  -2  -2  -2 4240.38  243.18
   2   2   2 4472.65  237.48
   2   2   2 4395.36  239.08
   2   2   2 4633.14  243.68
  -3  -2  -2  223.18   20.40
  -3  -2  -2  237.58   41.10
   3   2   2  229.58   21.30
   3   2   2  210.98   25.20
  -4  -2  -2  272.17   44.70
   4   2   2  257.97   26.90
   4   2   2  252.27   24.60
  -5  -2  -2   37.30   27.30
  -5  -2  -2   21.50   24.20
   5   2   2   26.60   13.10
   5   2   2   10.50   13.10
  -6  -2  -2   43.20   32.40
  -6  -2  -2   61.79   34.50
   6   2   2   68.19   17.10
   6   2   2   55.99    9.20
   6   2   2   66.99   16.80
  -7  -2  -2   36.10   38.30
  -7  -2  -2   17.50   37.70
   7   2   2   25.40    9.90
   7   2   2   44.00   19.10
   7   2   2   50.39   19.70
  -8  -2  -2  171.78   49.00
  -8  -2  -2  209.08   48.20
   8   2   2  277.57   29.60
   8   2   2  171.08   24.50
   8   2   2  181.88   28.10
  -9  -2  -2  121.29   47.10
  -9  -2  -2   52.19   48.10
   9   2   2  150.68   27.80
   9   2   2  160.08   38.20
   9   2   2  126.09   28.20
 -10  -2  -2   35.10   47.80
 -10  -2  -2  -67.09   43.80
  10   2   2  -34.40   36.00
  10   2   2    7.90   25.80
  10   2   2   -6.70   26.00
  10  -3  -2  -11.60   19.70
 -10   3   2  109.79   49.99
 -10   3   2  163.68  118.89
   9  -3  -2  120.29   27.90
   9  -3  -2  128.29   24.50
  -9   3   2  176.08   50.69
  -9   3   2  289.97  109.69
   8  -3  -2    9.90   20.50
   8  -3  -2  -12.60   17.10
  -8   3   2   19.10   41.60
  -8   3   2   51.59   86.39
   7  -3  -2   43.70   19.30
   7  -3  -2   45.00   16.90
  -7   3   2    9.80   39.40
  -7   3   2   43.20   73.39
   6  -3  -2   42.70   15.40
   6  -3  -2   22.00   17.00
  -6   3   2    4.80   35.20
  -6   3   2   23.70   59.39
   5  -3  -2  304.97   30.00
   5  -3  -2  261.37   30.10
  -5   3   2  252.27   43.90
  -5   3   2  296.17   79.09
   4  -3  -2   52.09   13.10
   4  -3  -2   53.59   12.70
  -4   3   2   35.40   37.50
  -4   3   2   20.10   29.30
   3  -3  -2 1621.24   90.39
   3  -3  -2 1636.54   88.59
  -3   3   2 1681.93  118.59
  -3   3   2 1510.05  108.69
   2  -3  -2  221.08   18.00
   2  -3  -2  193.78   21.20
  -2   3   2  202.98   18.30
  -2   3   2  150.48   15.50
   1  -3  -2  821.42   43.30
   1  -3  -2  822.42   46.40
   1  -3  -2  778.32   59.79
  -1   3   2  827.12   43.50
  -1   3   2  752.22   62.49
  -1   3   2  741.53   45.70
  -1   3   2  779.12   45.00
   0  -3  -2 1070.29   58.99
   0  -3  -2 1064.79   72.69
   0  -3  -2  974.50   58.99
   0   3   2 1080.49   74.59
   0   3   2 1113.49   60.09
   0   3   2 1113.49   59.09
  -1  -3  -2 5122.29  274.17
  -1  -3  -2 4969.30  269.67
  -1  -3  -2 5282.37  264.17
  -1  -3  -2 4672.83  262.17
   1   3   2 4851.61  273.07
   1   3   2 5154.08  264.07
   1   3   2 5355.16  264.57
   1   3   2 4849.51  262.17
  -2  -3  -2   24.00    6.90
  -2  -3  -2   15.80   27.80
  -2  -3  -2   52.19   17.80
   2   3   2   29.60    7.10
   2   3   2   34.00   13.60
   2   3   2   26.70   11.60
  -3  -3  -2  917.11   65.29
  -3  -3  -2  686.83   43.90
  -3  -3  -2  685.93   64.99
   3   3   2  821.82   49.00
   3   3   2  743.03   44.30
  -4  -3  -2   94.39   28.70
  -4  -3  -2   81.99   24.40
   4   3   2  143.39   19.50
   4   3   2  109.29   16.00
  -5  -3  -2  144.59   35.20
  -5  -3  -2  124.59   30.30
   5   3   2  121.79   18.70
   5   3   2  127.79   17.30
  -6  -3  -2   62.69   36.50
  -6  -3  -2   64.89   34.10
   6   3   2   48.60   18.00
   6   3   2   61.79   16.50
  -7  -3  -2  803.12   97.59
  -7  -3  -2  725.23   89.29
   7   3   2  807.52   56.99
   7   3   2  858.21   58.49
  -8  -3  -2   -0.40   42.30
  -8  -3  -2  -37.10   40.50
   8   3   2  -30.20   25.40
   8   3   2   -8.60   20.30
   8   3   2    5.50   20.10
  -9  -3  -2    7.40   44.50
   9   3   2   16.60   21.50
   9   3   2  -23.70   29.50
   9   3   2   11.50   23.30
 -10  -3  -2   10.50   49.50
  10   3   2   13.80   25.80
  10   3   2   -0.50   23.60
 -10   4   2  191.68   65.59
  -9   4   2  147.49   59.29
   8  -4  -2   95.99   22.90
   8  -4  -2  138.79   26.10
  -8   4   2  177.68   58.69
  -8   4   2  266.37   95.79
   7  -4  -2  313.27   39.40
   7  -4  -2  309.47   39.30
  -7   4   2  407.26   87.49
  -7   4   2  287.07   60.79
   6  -4  -2  303.77   36.50
   6  -4  -2  341.57   36.50
  -6   4   2  232.68   54.09
  -6   4   2  336.27   73.19
   5  -4  -2  526.25   40.60
   5  -4  -2  517.35   39.70
  -5   4   2  486.15   88.99
  -5   4   2  408.36   76.19
   4  -4  -2  192.08   27.00
   4  -4  -2  210.78   25.40
  -4   4   2  234.28   50.69
  -4   4   2  210.48   39.40
   3  -4  -2  177.98   24.30
   3  -4  -2  221.48   21.70
  -3   4   2  169.18   43.40
   2  -4  -2  342.87   24.20
   2  -4  -2  342.87   28.90
  -2   4   2  300.87   24.10
  -2   4   2  314.47   23.60
   1  -4  -2   50.19   10.70
  -1   4   2   14.30   27.80
  -1   4   2   55.09   11.40
   0   4   2  173.98   18.30
   0   4   2  149.99   22.50
   0   4   2  149.19   16.50
   0   4   2  148.69   34.10
  -1  -4  -2 1283.07   68.19
  -1  -4  -2 1079.89   80.59
  -1  -4  -2 1172.38   70.19
   1   4   2 1209.48   87.49
   1   4   2 1257.77   71.29
   1   4   2 1255.17   67.39
   1   4   2 1306.57   70.39
  -2  -4  -2 1642.64  101.39
  -2  -4  -2 1637.54   86.99
   2   4   2 1598.34   90.89
   2   4   2 1642.64   91.49
   2   4   2 1551.44   85.89
  -3  -4  -2  424.26   51.19
  -3  -4  -2  328.47   25.30
   3   4   2  421.76   26.10
   3   4   2  387.36   34.30
   3   4   2  430.26   34.50
  -4  -4  -2  261.87   52.09
  -4  -4  -2  298.37   59.39
   4   4   2  313.17   25.00
   4   4   2  334.87   32.90
  -5  -4  -2  157.18   36.00
  -5  -4  -2  143.69   39.10
   5   4   2  221.28   32.20
   5   4   2  204.38   24.20
  -6  -4  -2   32.80   34.50
  -6  -4  -2   41.10   38.50
   6   4   2   35.40   18.30
   6   4   2   37.40   15.40
  -7  -4  -2  -34.00   40.30
  -7  -4  -2   -0.60   41.20
   7   4   2   -3.90   17.00
   7   4   2    7.40   20.00
  -8  -4  -2    7.00   46.80
  -8  -4  -2   50.29   44.60
   8   4   2  112.09   24.50
   8   4   2   80.79   22.50
  -9  -4  -2  -19.10   48.40
  -9  -4  -2   49.00   53.59
   9   4   2  108.39   25.30
   9   4   2  136.79   28.50
 -10  -4  -2   86.19   58.49
  10   4   2   82.29   29.70
  10   4   2   61.99   26.50
 -10   5   2  580.54  111.49
  -9   5   2  156.98   65.79
   8  -5  -2   38.60   23.80
  -8   5   2  251.27  104.49
  -8   5   2  104.89   59.59
   7  -5  -2  321.47   43.30
   7  -5  -2  344.07   42.50
  -7   5   2  423.16   97.39
  -7   5   2  587.94  133.49
   6  -5  -2  -12.90   16.70
   6  -5  -2    5.30   16.80
  -6   5   2  -34.10   66.99
  -6   5   2   10.40   44.90
   5  -5  -2  510.25   40.30
   5  -5  -2  449.16   42.50
  -5   5   2  490.65  103.19
   4  -5  -2   21.40   13.50
   4  -5  -2   16.30   12.60
  -4   5   2  -11.50   44.00
   3  -5  -2  263.37   29.20
   3  -5  -2  274.37   25.00
  -3   5   2  250.07   21.80
  -3   5   2  247.68   52.89
   2  -5  -2  128.09   17.00
   2  -5  -2  180.88   18.30
  -2   5   2  156.88   20.00
  -2   5   2  114.29   36.80
  -2   5   2  127.69   16.20
   1  -5  -2 2426.96  131.19
  -1   5   2 2400.46  150.08
  -1   5   2 2399.66  130.09
   0  -5  -2   32.60   23.10
   0   5   2   38.80   12.90
   0   5   2   15.70   30.10
  -1  -5  -2   48.50   21.10
  -1  -5  -2   67.59   12.00
   1   5   2   50.29   30.70
   1   5   2   70.39   10.10
   1   5   2   69.49   15.40
   1   5   2   62.69   14.60
  -2  -5  -2    7.40   19.10
  -2  -5  -2   13.70    9.30
   2   5   2    3.70   12.50
   2   5   2    0.10    6.00
   2   5   2   -7.00   13.80
  -3  -5  -2  245.08   49.90
   3   5   2  222.38   30.50
   3   5   2  259.67   31.60
  -4  -5  -2  -18.80   38.00
  -4  -5  -2    6.30    9.10
  -4  -5  -2    2.10   27.50
  -4  -5  -2   24.80   27.90
   4   5   2    4.20   18.40
   4   5   2   22.90   15.30
   4   5   2   16.30    9.60
  -5  -5  -2  778.12   82.69
  -5  -5  -2  787.42   91.69
   5   5   2  741.23   47.70
   5   5   2  750.12   56.49
  -6  -5  -2   44.70   39.40
  -6  -5  -2   28.10   42.40
   6   5   2   55.39   15.40
   6   5   2   50.29   20.50
  -7  -5  -2   17.00   45.70
  -7  -5  -2  -12.40   43.80
   7   5   2   37.40   17.70
   7   5   2   48.70   22.60
  -8  -5  -2  -64.89   48.40
  -8  -5  -2  -65.89   45.10
   8   5   2   17.20   19.20
   8   5   2    3.40   22.60
  -9  -5  -2  -21.10   57.09
  -9  -5  -2  -50.29   49.20
   9   5   2   76.59   24.70
   9   5   2   74.29   27.70
  10   5   2  -20.80   24.30
  10   5   2    7.00   28.50
   8  -6  -2    3.00   22.00
  -8   6   2  256.57  127.89
   7  -6  -2   79.99   23.40
   7  -6  -2   79.39   23.90
   6  -6  -2  530.15   50.99
   6  -6  -2  568.94   46.70
   5  -6  -2  137.99   23.20
   5  -6  -2  152.78   21.50
  -5   6   2  252.17   82.29
   4  -6  -2   83.89   18.40
   4  -6  -2  112.09   17.10
  -4   6   2   68.29   11.60
  -4   6   2   19.50   61.09
   3  -6  -2   26.60   12.30
   3  -6  -2   41.30   15.40
  -3   6   2   48.50   48.70
  -3   6   2   33.80   11.80
   2  -6  -2   42.80   14.90
  -2   6   2   41.30   41.10
  -2   6   2   51.89    9.40
  -2   6   2   43.90   13.40
   1  -6  -2   48.50   15.00
  -1   6   2   33.40   36.90
  -1   6   2   36.60   14.50
   0  -6  -2 1622.24  105.39
   0  -6  -2 1670.03   87.99
   0   6   2 1428.46   87.99
   0   6   2 1609.84  114.59
   0   6   2 1321.37   85.59
  -1  -6  -2  433.26   33.70
  -1  -6  -2  338.67   57.09
   1   6   2  404.06   70.19
   1   6   2  366.96   38.20
   1   6   2  429.76   35.40
  -2  -6  -2   41.10   12.90
  -2  -6  -2   41.40   24.90
   2   6   2   51.79   18.10
   2   6   2   40.10   16.60
   2   6   2   49.10    9.20
  -3  -6  -2  456.35   62.29
   3   6   2  351.76   25.50
   3   6   2  377.66   40.60
   3   6   2  397.36   38.80
  -4  -6  -2  219.48   40.70
  -4  -6  -2  307.17   62.79
   4   6   2  219.68   20.60
   4   6   2  227.88   31.10
   4   6   2  220.58   28.20
  -5  -6  -2  -15.10   38.90
  -5  -6  -2    2.30   36.20
  -5  -6  -2    6.20   40.60
   5   6   2   12.00   19.00
   5   6   2   -3.50   10.40
  -6  -6  -2  107.09   44.70
  -6  -6  -2   50.49   45.90
   6   6   2   76.59   24.00
   6   6   2   64.79   15.20
  -7  -6  -2  -58.29   46.90
  -7  -6  -2  -16.20   47.30
   7   6   2   53.19   23.50
   7   6   2   40.10   16.80
  -8  -6  -2  -88.69   52.49
   8   6   2   -5.50   18.40
   8   6   2   21.70   25.20
  -9  -6  -2 -103.79   61.09
   9   6   2   43.10   23.60
   9   6   2   47.10   27.30
   6  -7  -2   13.10   21.10
  -6   7   2  228.98  103.69
   5  -7  -2  154.08   22.80
   5  -7  -2  110.69   23.50
  -5   7   2  309.07   98.99
   4  -7  -2   72.69   20.50
   4  -7  -2   86.89   18.20
  -4   7   2  106.09   80.29
  -4   7   2   82.69   13.60
   3  -7  -2  146.49   23.50
  -3   7   2  151.88   18.20
  -3   7   2  166.58   72.29
   2  -7  -2  115.69   20.60
  -2   7   2  111.19   59.49
  -2   7   2  128.89   18.80
   1  -7  -2  175.38   23.00
  -1   7   2  192.08   23.00
  -1   7   2  224.48   57.89
   0  -7  -2   61.59   16.50
   0  -7  -2   46.80   29.60
   0   7   2   54.79   18.00
   0   7   2   63.09   44.40
   0   7   2   30.80   16.90
  -1  -7  -2  164.28   35.30
  -1  -7  -2  200.68   22.80
   1   7   2  166.98   23.40
   1   7   2  182.78   25.20
   1   7   2  234.48   53.49
  -2  -7  -2  100.89   17.50
  -2  -7  -2  108.09   32.90
   2   7   2   83.49   22.10
   2   7   2  104.79   22.20
  -3  -7  -2  684.13   78.69
   3   7   2  560.44   47.10
   3   7   2  615.24   50.69
   3   7   2  421.36   34.10
  -4  -7  -2   87.19   39.10
  -4  -7  -2   41.90   63.19
   4   7   2   75.99   22.20
   4   7   2  105.59   27.30
  -5  -7  -2   49.60   43.60
  -5  -7  -2  -26.30   43.40
  -5  -7  -2   -2.50   50.69
   5   7   2   15.60   20.10
  -6  -7  -2  187.28   52.29
  -6  -7  -2   44.40   50.79
   6   7   2  127.59   17.50
   6   7   2  143.79   28.10
  -7  -7  -2  -37.00   54.19
  -7  -7  -2   35.50   52.29
   7   7   2   38.30   25.70
   7   7   2   41.70   25.60
  -8  -7  -2  -80.79   57.29
   8   7   2   37.90   28.60
   9   7   2   33.50   29.90
  -5   8   2  247.98  107.69
   4  -8  -2  241.08   31.80
  -4   8   2  356.36   29.50
   3  -8  -2   34.80   20.70
  -3   8   2   42.90   15.90
  -3   8   2   97.89   87.29
   2  -8  -2  121.19   23.50
  -2   8   2  176.38   78.09
  -2   8   2  144.19   22.00
   1  -8  -2   -0.20   36.00
   1  -8  -2    9.10   18.00
   1  -8  -2   18.60   21.00
  -1   8   2   31.50   60.69
  -1   8   2   17.50   18.50
   0  -8  -2   59.69   19.40
   0  -8  -2   62.79   37.50
   0   8   2   40.10   20.50
   0   8   2   42.00   18.20
   0   8   2   75.89   54.79
  -1  -8  -2   18.90   35.20
  -1  -8  -2   11.80   17.80
   1   8   2   35.40   52.29
   1   8   2   16.00   19.10
   1   8   2   12.30   20.10
  -2  -8  -2 1578.04  126.89
  -2  -8  -2 1689.13   94.49
   2   8   2 1532.85   95.99
   2   8   2 1583.74   99.59
  -3  -8  -2   -2.90   37.80
   3   8   2   66.59   22.90
   3   8   2   47.90   24.60
  -4  -8  -2  -24.70   41.00
   4   8   2   21.80   23.50
   4   8   2  -11.90   25.00
  -5  -8  -2  -64.59   48.90
  -5  -8  -2   61.69   47.70
  -5  -8  -2  -78.39   58.09
   5   8   2   -5.60   20.40
  -6  -8  -2   63.99   49.20
   6   8   2   11.40   23.10
  -7  -8  -2  -37.70   53.99
   7   8   2   -4.40   24.10
  -8  -8  -2  -64.39   69.29
  -8  -8  -2   51.69   68.99
   8   8   2  149.29   35.00
   4  -9  -2   45.90   24.60
  -4   9   2   75.59   24.10
   3  -9  -2  228.28   32.00
  -3   9   2  297.07   33.70
   2  -9  -2   93.39   24.50
   2  -9  -2  126.69   30.90
  -2   9   2  136.09   23.70
   1  -9  -2  152.58   48.40
   1  -9  -2   48.80   22.70
   1  -9  -2   41.90   24.60
  -1   9   2  119.29   73.09
  -1   9   2   67.09   23.10
   0  -9  -2   57.49   23.40
   0  -9  -2  112.09   48.10
   0   9   2  164.58   71.49
   0   9   2   75.89   26.10
   0   9   2   49.50   20.30
  -1  -9  -2  275.87   54.49
  -1  -9  -2  198.98   28.90
   1   9   2  218.58   32.60
   1   9   2  227.08   34.20
  -2  -9  -2    4.50   43.40
  -2  -9  -2   -8.40   18.40
   2   9   2    1.10   23.60
   2   9   2   27.40   25.00
  -3  -9  -2  321.27   61.69
   3   9   2  272.07   42.00
   3   9   2  394.26   50.99
  -4  -9  -2  -17.40   48.40
   4   9   2   64.99   26.70
  -5  -9  -2  399.46   92.49
  -6  -9  -2  263.17   62.89
   6   9   2  147.59   34.00
  -7  -9  -2   86.09   64.79
   7   9   2   55.99   29.20
   4 -10  -2  -45.20   32.50
   4 -10  -2  -10.60   24.10
  -4  10   2  212.48  110.69
   3 -10  -2   -9.00   23.20
   3 -10  -2    0.10   31.30
  -3  10   2   27.50   19.70
  -3  10   2  160.58  109.49
   2 -10  -2  169.18   57.49
   2 -10  -2   -4.30   28.40
   2 -10  -2   -2.70   24.20
  -2  10   2  166.28   97.89
  -2  10   2   70.29   23.40
   1 -10  -2  -10.30   23.20
   1 -10  -2   88.49   55.79
  -1  10   2  113.09   83.99
  -1  10   2   24.00   24.40
   0 -10  -2  213.18   31.80
   0  10   2  179.98   32.90
  -1 -10  -2  130.39   57.29
  -1 -10  -2   72.49   25.80
   1  10   2   92.39   29.40
  -2 -10  -2  -11.30   54.79
  -2 -10  -2   37.70   21.50
   2  10   2   68.69   29.90
  -3 -10  -2  -11.90   54.19
   3  10   2   40.40   27.60
  -4 -10  -2  -49.99   54.49
   4  10   2   92.69   32.20
  -6 -10  -2  239.48   68.09
   5 -11  -2    2.10   28.00
   5 -11  -2    2.30   41.30
  -3  11   2  257.17  118.79
   2 -11  -2    1.40   27.70
   2 -11  -2  186.08   67.59
  -2  11   2  218.08  112.39
  -2  11   2   81.29   27.00
   1 -11  -2  498.85   85.59
  -1  11   2  512.75  136.49
  -1  11   2  397.76   55.89
   0 -11  -2   41.30   29.30
   0 -11  -2  122.69   64.49
   0  11   2   81.19   32.50
   0  11   2  167.28   97.09
  -1 -11  -2    8.10   26.10
  -1 -11  -2  -49.99   58.89
   1  11   2   13.00   31.10
   2  11   2    9.40   30.10
  -3 -11  -2  -68.29   60.59
   3  11   2  107.19   32.10
   4  11   2   57.69   32.70
   2 -12  -2  163.48   80.39
   2 -12  -2  -39.80   30.30
   1 -12  -2   70.59   75.59
   1 -12  -2  -30.10   30.90
  -1  12   2  241.98  118.89
  -1  12   2   49.70   32.30
   0 -12  -2  139.89   76.99
   0 -12  -2   64.39   33.20
   0  12   2   88.49   36.30
  -1 -12  -2  -12.00   74.19
   1  12   2  150.78   38.60
   2  12   2  114.89   38.90
   2  12  -3  204.78   45.10
   1  12  -3  158.28   43.20
   0  12  -3  100.19   41.00
  -1  12  -3   36.10   38.30
   1 -12   3   17.20   30.10
   5  11  -3   12.60   29.30
   4  11  -3   22.90   36.20
   4  11  -3  -25.30   27.90
  -4 -11   3   19.60   87.79
   3  11  -3   31.00   34.90
   3  11  -3   -9.30   31.40
  -3 -11   3  -39.10  100.99
   2  11  -3   76.39   35.90
   2  11  -3   54.29   35.50
  -2 -11   3 -105.59  111.59
   1  11  -3   46.20   35.80
   1  11  -3   11.20   32.70
   0  11  -3  144.89   33.80
   0  11  -3  125.69   40.30
   0 -11   3   31.50   44.00
   0 -11   3   71.89   28.90
  -1  11  -3   17.30   35.40
   1 -11   3  -55.99   38.10
   1 -11   3  -26.00   26.70
  -2  11  -3  -43.70   32.40
   2 -11   3   50.69   40.40
   2 -11   3   -5.50   38.80
   2 -11   3  -10.40   27.00
  -3  11  -3    0.50   31.40
   3 -11   3   28.20   30.50
   3 -11   3   32.80   36.20
   4 -11   3  199.58   36.60
   6  10  -3   35.70   32.30
   6  10  -3   38.40   36.60
  -6 -10   3  192.48   82.39
   5  10  -3  168.28   42.80
   5  10  -3  174.58   35.80
  -5 -10   3  309.87   91.39
   4  10  -3   31.60   28.20
   4  10  -3   34.40   35.00
  -4 -10   3   57.29   87.29
   3  10  -3   42.00   32.40
   3  10  -3   73.89   35.40
  -3 -10   3    5.90   99.49
   2  10  -3   36.60   31.70
   2  10  -3   17.40   31.00
  -2 -10   3  -76.89   96.19
   1  10  -3  204.48   37.90
   1  10  -3  254.87   41.20
  -1 -10   3  145.29  109.59
   0  10  -3   40.90   28.20
   0  10  -3   71.69   64.79
   0  10  -3   46.60   33.20
   0 -10   3   26.60   25.30
   0 -10   3  -12.30   34.30
   0 -10   3   18.60   43.20
  -1  10  -3  -24.50   31.80
  -1  10  -3   30.40   26.20
  -1  10  -3   71.19   56.39
   1 -10   3    1.20   25.20
   1 -10   3   26.30   28.60
   1 -10   3   -9.80   32.00
  -2  10  -3   96.69   72.69
  -2  10  -3  -55.39   30.50
   2 -10   3   28.90   33.40
   2 -10   3   25.80   30.90
   2 -10   3   -8.00   25.10
  -3  10  -3  129.99   35.60
   3 -10   3   99.89   29.40
   3 -10   3  196.88   40.90
   6 -10   3   -3.40   25.60
   6 -10   3   20.30   41.20
   7   9  -3   14.40   33.90
   7   9  -3   27.60   30.70
   6   9  -3   51.99   34.20
   6   9  -3   76.19   32.10
  -6  -9   3  185.98   75.69
   5   9  -3  149.59   31.20
   5   9  -3  166.68   39.70
  -5  -9   3  294.17   83.89
   4   9  -3  392.16   53.99
   4   9  -3  258.37   42.40
   3   9  -3  130.49   35.80
   3   9  -3   89.89   28.90
  -3  -9   3   22.20   39.30
  -3  -9   3  110.59   92.89
   2   9  -3   20.40   28.50
   2   9  -3  -18.50   27.50
  -2  -9   3    9.50   85.39
  -2  -9   3  -35.00   32.20
   1   9  -3  -27.10   28.70
   1   9  -3  -15.40   27.10
  -1  -9   3  -42.00   28.70
   0   9  -3   60.09   27.80
   0   9  -3   69.39   45.20
   0   9  -3   59.29   32.00
   0  -9   3   23.30   30.60
   0  -9   3   25.00   23.40
   0  -9   3   31.00   25.10
  -1   9  -3  111.79   27.40
  -1   9  -3  144.79   52.19
   1  -9   3   81.59   31.80
   1  -9   3   42.00   24.90
   1  -9   3   75.79   29.40
   2  -9   3  335.77   48.80
   2  -9   3  429.86   64.89
   2  -9   3  261.17   35.70
   3  -9   3  124.69   28.20
   3  -9   3  164.68   36.40
   8   8  -3   18.30   32.60
   8   8  -3   50.59   29.10
   6   8  -3   -7.30   16.60
   6   8  -3    0.90   28.50
   6   8  -3   -8.10   23.80
  -6  -8   3  161.58   67.99
   5   8  -3  158.08   35.80
   5   8  -3  193.48   22.40
   5   8  -3  223.28   34.50
  -5  -8   3  329.27   79.59
  -5  -8   3  126.59   47.50
   4   8  -3    7.70   24.90
   4   8  -3    2.40   27.70
   4   8  -3    0.90   13.40
  -4  -8   3    4.20   69.49
   3   8  -3  436.16   52.59
   3   8  -3  570.44   57.99
   3   8  -3  534.45   35.70
  -3  -8   3  392.76   76.69
  -3  -8   3  571.34  111.09
   2   8  -3   26.30   26.30
   2   8  -3   14.60   11.20
   2   8  -3  -13.60   25.50
  -2  -8   3   25.90   30.20
  -2  -8   3    7.60   76.09
   1   8  -3  233.88   23.80
   1   8  -3  208.58   33.90
  -1  -8   3  178.28   33.70
  -1  -8   3  307.97   40.20
   0   8  -3   25.10   24.80
   0   8  -3   18.90   37.10
   0  -8   3    3.70   20.00
   0  -8   3   18.50   21.20
   0  -8   3    2.90   24.50
  -1   8  -3  781.82   94.19
  -1   8  -3  662.23   53.09
   1  -8   3  609.94   68.89
   1  -8   3  557.64   54.69
   1  -8   3  630.74   56.89
  -2   8  -3   55.29   68.59
   2  -8   3    8.80   26.70
   2  -8   3   71.29   26.00
   2  -8   3   24.90   21.60
   3  -8   3  617.64   57.29
   3  -8   3  577.64   56.19
  -8   8  -3  653.63  116.99
   9   7  -3   22.50   24.60
   9   7  -3   10.50   31.30
   9   7  -3   39.80   29.20
  -9  -7   3  -83.79   61.29
   8   7  -3   90.19   33.90
   8   7  -3   93.29   24.70
   8   7  -3  161.78   32.90
  -8  -7   3  -26.20   57.59
   7   7  -3   55.19   27.90
   7   7  -3   47.50   19.80
   7   7  -3   88.69   31.40
  -7  -7   3  -39.50   51.09
   6   7  -3   62.19   29.70
   6   7  -3   71.69   18.50
   6   7  -3   81.99   27.50
  -6  -7   3   -6.00   44.40
   5   7  -3  218.88   36.00
   5   7  -3  398.26   46.30
   5   7  -3  320.77   31.70
  -5  -7   3  239.08   50.09
   4   7  -3  486.15   34.90
   4   7  -3  352.46   48.30
   4   7  -3  439.46   49.80
  -4  -7   3  331.97   51.79
  -4  -7   3  561.74   92.69
   3   7  -3  290.27   42.50
   3   7  -3  351.46   46.30
   3   7  -3  347.07   28.10
  -3  -7   3  385.36   93.29
  -3  -7   3  247.88   42.40
   2   7  -3   29.00   23.60
   2   7  -3   47.50   23.80
   2   7  -3   22.60   11.30
  -2  -7   3   44.40   63.09
  -2  -7   3   34.80   25.90
   1   7  -3   -1.40   21.00
  -1  -7   3   11.10   17.70
  -1  -7   3    5.00   16.20
  -1  -7   3   -2.90   21.70
   0   7  -3  276.67   57.69
   0   7  -3  266.47   36.90
   0  -7   3  237.18   33.50
   0  -7   3  207.08   27.00
   0  -7   3  237.18   45.30
  -1   7  -3  244.48   37.10
  -1   7  -3  332.17   72.19
   1  -7   3  237.28   46.40
   1  -7   3  210.38   26.80
   1  -7   3  217.78   31.10
  -2   7  -3  575.34  100.89
   2  -7   3  405.96   46.10
   2  -7   3  411.96   44.70
  -3   7  -3  449.56   95.59
   3  -7   3  293.67   42.50
   3  -7   3  368.76   45.80
   4  -7   3  211.08   36.00
   4  -7   3  143.09   25.00
  -5   7  -3  144.19   53.69
  -5   7  -3  287.07   90.79
   5  -7   3   75.49   32.10
  -6   7  -3  197.88   60.79
   6  -7   3   87.59   36.10
  -7   7  -3  157.38   61.79
  -8   7  -3  483.75  109.99
   9   6  -3   74.49   29.30
   9   6  -3   30.80   23.60
   9   6  -3   50.09   31.20
  -9  -6   3   47.60   60.99
   8   6  -3    9.00   20.70
   8   6  -3   -4.60   26.70
   8   6  -3   37.00   24.70
  -8  -6   3  -14.40   53.89
   7   6  -3  266.67   39.60
   7   6  -3  383.86   46.50
   7   6  -3  338.77   37.80
  -7  -6   3  224.68   57.89
   6   6  -3  -19.00   16.30
   6   6  -3   40.10   25.30
   6   6  -3   26.10   21.50
  -6  -6   3  -20.30   41.80
  -6  -6   3   77.29   53.79
   5   6  -3  398.56   44.30
   5   6  -3  276.67   37.90
   5   6  -3  383.26   34.80
  -5  -6   3  295.17   51.09
  -5  -6   3  388.76   77.29
   4   6  -3   33.10   22.70
   4   6  -3   28.90   20.50
   4   6  -3   61.89   14.60
  -4  -6   3   67.69   56.09
  -4  -6   3   48.40   34.20
   3   6  -3  129.09   16.10
   3   6  -3  150.28   25.10
   3   6  -3  111.29   26.20
  -3  -6   3  146.29   33.20
  -3  -6   3  193.28   63.49
   2   6  -3   40.80   11.70
   2   6  -3   21.20   20.20
  -2  -6   3   74.99   52.79
  -2  -6   3   49.90   22.60
   1   6  -3 2121.49  120.49
  -1  -6   3 2156.28  119.79
  -1  -6   3 2269.87  118.09
  -1  -6   3 1955.10  124.69
   0   6  -3  507.75   42.80
   0   6  -3  503.55   58.69
   0  -6   3  466.15   41.00
   0  -6   3  483.15   47.00
   0  -6   3  505.55   43.20
  -1   6  -3   -0.10   33.80
  -1   6  -3   -7.90   17.80
   1  -6   3    5.20   14.70
   1  -6   3    2.50   18.60
   1  -6   3   10.10   16.70
  -2   6  -3   94.79   20.10
  -2   6  -3   96.19   48.50
   2  -6   3  113.29   19.60
   2  -6   3  109.39   24.80
  -3   6  -3  218.68   60.99
  -3   6  -3  131.19   42.80
   3  -6   3  150.98   28.20
   3  -6   3  124.69   21.40
  -4   6  -3  -40.40   38.00
  -4   6  -3  -18.50   52.89
   4  -6   3   -6.60   16.30
   4  -6   3   -8.40   23.40
  -5   6  -3  652.03   94.09
   5  -6   3  687.03   54.99
   5  -6   3  685.03   59.79
  -6   6  -3   63.69   46.70
   6  -6   3   40.70   31.00
   6  -6   3   40.50   21.50
  -7   6  -3   73.69   48.10
   7  -6   3    8.80   20.70
   7  -6   3   28.20   32.70
  -8   6  -3  223.08   61.39
  -9   6  -3  532.75  109.79
  10   5  -3   65.69   27.70
  10   5  -3    7.50   25.40
 -10  -5   3   30.20   59.99
   9   5  -3   -3.20   27.20
   9   5  -3   11.00   22.50
   9   5  -3    5.60   23.90
  -9  -5   3   -4.50   54.39
   8   5  -3   45.80   22.80
   8   5  -3   17.40   21.00
   8   5  -3   35.30   26.80
  -8  -5   3    5.20   50.19
   7   5  -3   53.49   22.40
   7   5  -3   34.70   19.50
   7   5  -3   57.99   26.50
   7   5  -3   40.20   13.30
  -7  -5   3   13.60   46.60
   6   5  -3  472.65   40.60
   6   5  -3  337.07   45.60
   6   5  -3  515.45   45.70
  -6  -5   3  460.85   91.59
   5   5  -3  159.88   20.70
   5   5  -3  170.68   25.30
   5   5  -3  111.19   26.30
  -5  -5   3  241.28   57.59
  -5  -5   3  155.38   40.90
   4   5  -3  -10.40   18.70
   4   5  -3   13.00   16.90
   4   5  -3    7.90   12.50
  -4  -5   3   30.50   45.30
  -4  -5   3   17.20   30.00
   3   5  -3   81.39   23.20
   3   5  -3  123.59   14.90
  -3  -5   3   78.59   28.20
  -3  -5   3  115.99   25.90
  -3  -5   3  128.59   50.89
   2   5  -3  234.58   22.90
   2   5  -3  262.97   25.70
   2   5  -3  218.88   26.90
  -2  -5   3  259.67   43.40
  -2  -5   3  274.37   62.39
   1   5  -3   26.60   14.60
   1   5  -3   17.00   17.50
  -1  -5   3   21.00   14.40
  -1  -5   3   36.30   14.60
  -1  -5   3   27.80   16.00
   0   5  -3  864.61   54.49
   0  -5   3  747.23   52.79
   0  -5   3  830.92   54.69
  -1   5  -3   17.00   27.70
  -1   5  -3   30.00   11.60
  -1   5  -3   51.69   17.00
   1  -5   3   34.10   13.60
   1  -5   3   40.30   18.20
  -2   5  -3   38.50   30.40
  -2   5  -3   62.79   15.50
  -2   5  -3   25.70   35.40
   2  -5   3   45.30   14.40
   2  -5   3   75.99   21.10
  -3   5  -3   24.70   30.90
  -3   5  -3   41.50   36.60
   3  -5   3   58.09   21.40
   3  -5   3   60.09   16.50
  -4   5  -3 1356.06  110.59
  -4   5  -3 1612.34  121.39
   4  -5   3 1483.35   91.89
   4  -5   3 1506.65   89.09
  -5   5  -3   72.29   39.90
  -5   5  -3  132.49   59.89
   5  -5   3  119.89   21.70
   5  -5   3  120.29   31.10
  -6   5  -3   59.49   66.69
  -6   5  -3   29.50   40.50
   6  -5   3   18.50   18.60
   6  -5   3   39.30   26.60
  -7   5  -3   19.60   41.30
  -7   5  -3   54.99   79.09
   7  -5   3   -7.30   20.70
   7  -5   3   15.00   28.70
   7  -5   3  -12.90   18.90
  -8   5  -3   43.20   45.60
  -8   5  -3   11.30   94.89
   8  -5   3  -12.90   20.20
   8  -5   3  -25.30   30.50
   8  -5   3    2.00   22.40
  -9   5  -3   17.40  111.19
  -9   5  -3   87.49   50.29
   9  -5   3   -1.80   38.50
   9  -5   3  -12.90   22.20
  10   4  -3  114.09   29.70
  10   4  -3  142.89   29.20
 -10  -4   3  191.98   59.89
   9   4  -3   12.90   26.70
   9   4  -3   49.10   23.10
   9   4  -3   12.90   22.50
  -9  -4   3   21.50   49.70
   8   4  -3  380.66   41.70
   8   4  -3  394.96   33.30
   8   4  -3  273.37   38.70
   8   4  -3  430.86   43.40
  -8  -4   3  307.47   60.99
   7   4  -3  210.88   25.40
   7   4  -3  170.68   24.70
   7   4  -3  192.68   25.90
   7   4  -3  153.18   29.90
  -7  -4   3  160.68   50.09
   6   4  -3   -4.60   15.50
   6   4  -3    1.20   20.80
   6   4  -3   -3.10   16.60
  -6  -4   3    3.90   38.10
  -6  -4   3   36.40   47.80
   5   4  -3  269.27   31.00
   5   4  -3  203.78   29.60
   5   4  -3  256.07   34.40
  -5  -4   3  220.58   42.30
  -5  -4   3  275.37   59.09
   4   4  -3  271.97   33.80
   4   4  -3  280.07   34.40
   4   4  -3  326.67   29.20
   4   4  -3  368.06   28.50
  -4  -4   3  331.77   60.09
  -4  -4   3  308.17   57.59
   3   4  -3  260.87   23.70
   3   4  -3  206.98   26.30
   3   4  -3  263.87   24.90
  -3  -4   3  283.27   51.69
  -3  -4   3  210.68   55.19
   2   4  -3  525.95   48.50
   2   4  -3  568.54   37.70
   2   4  -3  597.24   42.00
   2   4  -3  543.55   35.80
  -2  -4   3  604.14   69.19
  -2  -4   3  529.95   37.30
   1   4  -3  195.48   24.60
   1   4  -3  153.88   21.10
   1   4  -3  238.18   24.60
  -1  -4   3  137.29   23.60
   0   4  -3  420.26   32.60
   0  -4   3  277.97   45.30
   0  -4   3  395.16   34.50
   0  -4   3  364.96   29.10
   0  -4   3  270.47   33.30
  -1   4  -3  583.44   40.20
   1  -4   3  527.65   43.10
   1  -4   3  576.14   42.20
  -2   4  -3  210.18   37.40
  -2   4  -3  272.37   26.30
  -2   4  -3  180.58   37.70
   2  -4   3  275.97   28.50
   2  -4   3  284.37   32.70
  -3   4  -3  693.83   43.00
  -3   4  -3  594.34   67.69
  -3   4  -3  687.03   73.09
   3  -4   3  675.63   48.70
   3  -4   3  613.04   45.20
  -4   4  -3  245.98   53.39
  -4   4  -3  183.18   38.50
   4  -4   3  152.38   25.70
   4  -4   3  199.58   28.60
  -5   4  -3  175.78   65.39
  -5   4  -3  145.09   41.00
   5  -4   3  136.19   26.90
   5  -4   3  137.99   20.40
   5  -4   3  151.78   21.20
  -6   4  -3  310.77   85.39
  -6   4  -3  181.88   46.80
   6  -4   3  181.08   25.30
   6  -4   3  244.38   27.00
   6  -4   3  199.78   34.60
  -7   4  -3   86.19   45.50
  -7   4  -3   63.69   93.59
   7  -4   3  110.69   25.70
   7  -4   3   53.19   30.70
   7  -4   3   97.69   22.60
  -8   4  -3  -60.89  108.69
  -8   4  -3   68.89   47.10
   8  -4   3   56.39   24.80
   8  -4   3   47.30   21.70
   8  -4   3   37.80   34.20
  -9   4  -3   29.00   47.50
   9  -4   3    4.30   25.30
   9  -4   3  -13.90   34.90
   9  -4   3  -17.50   20.70
 -10   4  -3  103.89   51.69
  10  -4   3   -3.50   26.60
  10  -4   3  -23.20   37.00
  10  -4   3  -33.80   22.20
  10   3  -3    8.00   23.40
 -10  -3   3  104.29   52.89
 -10  -3   3  -32.80   40.20
   9   3  -3  -13.20   20.20
   9   3  -3   13.70   13.70
   9   3  -3    2.80   19.20
  -9  -3   3   37.60   44.80
   8   3  -3  184.78   31.50
   8   3  -3  132.19   18.80
   8   3  -3  169.48   24.00
   8   3  -3  143.49   25.60
  -8  -3   3  194.48   50.79
  -8  -3   3  142.09   47.20
   7   3  -3   53.29   19.40
   7   3  -3   55.49   13.60
   7   3  -3   72.29   18.30
   7   3  -3   38.50   22.90
  -7  -3   3    0.50   39.90
  -7  -3   3   81.79   43.40
   6   3  -3   -1.40   14.50
   6   3  -3    9.40   11.40
   6   3  -3  -12.50   18.50
   6   3  -3  -10.60   14.90
  -6  -3   3   -2.00   35.00
  -6  -3   3   -6.50   40.20
   5   3  -3   53.89   14.40
   5   3  -3   54.79   19.00
   5   3  -3   69.89   16.10
  -5  -3   3   69.99   32.20
  -5  -3   3  114.69   41.30
   4   3  -3 1753.32   96.09
   4   3  -3 1709.13   95.89
   4   3  -3 1555.74   98.59
   4   3  -3 1807.42   97.99
  -4  -3   3 1711.13  114.29
  -4  -3   3 1867.21  112.79
   3   3  -3   14.30   11.40
   3   3  -3   10.70    9.80
   3   3  -3   -6.30   14.70
  -3  -3   3  -25.40   34.10
  -2  -3   3   40.10   37.60
   1   3  -3    2.20   10.30
   1   3  -3    4.20   13.70
   1   3  -3    0.40    8.90
   1   3  -3   -7.50   11.40
  -1  -3   3   -2.80   10.90
  -1  -3   3   36.60   32.70
  -1  -3   3   -0.30   11.30
   0   3  -3   66.49   13.90
   0   3  -3   69.69   11.70
   0   3  -3   60.99   14.90
   0  -3   3   30.90   13.50
   0  -3   3   40.40   17.00
   0  -3   3   57.19   12.00
   0  -3   3   48.70   11.70
  -1   3  -3   17.70   23.20
  -1   3  -3   50.99   13.10
  -1   3  -3   50.59   12.30
   1  -3   3   67.79   23.10
   1  -3   3   71.29   12.90
   1  -3   3   74.99   17.20
  -2   3  -3 3778.52  201.38
  -2   3  -3 3290.17  199.08
   2  -3   3 3508.75  189.38
   2  -3   3 3498.35  188.18
  -3   3  -3  422.26   60.69
  -3   3  -3  390.36   30.10
   3  -3   3  410.96   37.00
   3  -3   3  445.56   34.40
  -4   3  -3   70.59   30.30
  -4   3  -3   87.29   13.80
  -4   3  -3  135.99   39.50
   4  -3   3   67.29   15.20
   4  -3   3   85.09   15.20
   4  -3   3   78.39   19.60
  -5   3  -3  238.18   55.49
  -5   3  -3  149.59   39.60
   5  -3   3  183.48   22.10
   5  -3   3  190.48   23.50
   5  -3   3  217.18   31.10
  -6   3  -3  308.67   73.59
  -6   3  -3  218.08   47.30
   6  -3   3  276.67   34.60
   6  -3   3  240.58   34.80
   6  -3   3  187.28   33.00
  -7   3  -3  -72.89   85.09
  -7   3  -3    4.60   40.10
   7  -3   3   32.50   18.60
   7  -3   3    3.30   28.10
   7  -3   3   10.90   19.00
  -8   3  -3  142.19   51.19
  -8   3  -3   68.49  123.99
   8  -3   3  162.78   38.90
   8  -3   3  193.48   26.30
   8  -3   3  201.38   30.50
  -9   3  -3   20.00   46.80
   9  -3   3   -1.60   19.80
   9  -3   3   23.60   24.70
   9  -3   3   12.90   35.30
 -10   3  -3   34.20   49.40
  10  -3   3   -4.50   38.30
  10  -3   3   13.70   26.40
  10  -3   3  -14.00   21.30
   9   2  -3  308.87   37.10
   9   2  -3  278.37   33.30
  -9  -2   3  413.16   90.49
   8   2  -3  102.99   25.90
   8   2  -3  113.49   23.20
   8   2  -3  127.19   18.10
   8   2  -3  139.19   20.40
  -8  -2   3   81.69   37.60
  -8  -2   3  112.09   42.90
  -8  -2   3  158.58   40.60
   7   2  -3   93.49   24.70
   7   2  -3   86.09   19.80
   7   2  -3   94.39   16.00
   7   2  -3  114.19   17.70
  -7  -2   3   35.30   31.00
  -7  -2   3   75.59   39.00
  -7  -2   3  108.09   37.00
   6   2  -3   22.60   16.20
   6   2  -3   25.20   18.30
   6   2  -3   35.70   11.60
   6   2  -3   31.50   13.70
  -6  -2   3   50.89   32.30
  -6  -2   3   62.89   36.10
  -6  -2   3   32.10   25.30
   5   2  -3  327.57   28.50
   5   2  -3  308.57   29.50
   5   2  -3  297.17   32.60
  -5  -2   3  280.37   59.19
  -5  -2   3  331.67   50.09
   4   2  -3   32.60   15.40
   4   2  -3   63.49   30.10
   4   2  -3   42.20   14.80
   4   2  -3   56.39   12.80
   4   2  -3   44.80   12.10
  -4  -2   3   51.59   32.40
  -4  -2   3   43.30   27.30
   3   2  -3 1320.67   66.89
   3   2  -3 1165.08   66.69
   3   2  -3 1143.09   69.29
   3   2  -3 1186.28   79.99
   3   2  -3 1124.49   81.59
  -3  -2   3 1046.70   66.69
  -3  -2   3 1381.46   88.29
  -3  -2   3 1071.19   82.29
   2   2  -3  356.96   34.70
   2   2  -3  386.56   29.90
   2   2  -3  390.26   26.40
   2   2  -3  373.46   27.10
   2   2  -3  318.97   42.20
  -2  -2   3  382.16   28.40
  -2  -2   3  415.16   28.80
  -2  -2   3  336.27   43.20
   1   2  -3  400.96   28.60
   1   2  -3  434.06   28.70
   1   2  -3  383.06   28.50
   1   2  -3  354.46   40.10
  -1  -2   3  371.46   27.30
  -1  -2   3  353.36   42.70
  -1  -2   3  358.06   28.00
   0   2  -3  357.16   30.00
   0   2  -3  444.66   29.60
   0   2  -3  425.16   29.20
   0  -2   3  429.06   29.70
   0  -2   3  455.85   43.90
   0  -2   3  382.86   29.70
   0  -2   3  421.86   28.30
  -1   2  -3 3275.47  165.18
  -1   2  -3 3099.09  168.78
  -1   2  -3 3178.38  164.08
   1  -2   3 2866.11  168.48
   1  -2   3 2981.00  164.88
   1  -2   3 3133.59  164.38
  -2   2  -3   74.29   11.60
  -2   2  -3   92.69   12.80
  -2   2  -3   78.29   12.00
   2  -2   3  126.39   18.30
   2  -2   3   88.59   23.10
   2  -2   3   99.09   13.10
  -3   2  -3  887.81   54.99
  -3   2  -3 1057.79   81.19
   3  -2   3  862.91   58.39
   3  -2   3  956.20   56.19
   3  -2   3  914.61   56.09
   3  -2   3  956.50   67.19
  -4   2  -3   36.00   28.50
  -4   2  -3    5.60    9.80
   4  -2   3   16.10   10.90
   4  -2   3   10.50   15.80
   4  -2   3   -5.50   11.20
  -5   2  -3   23.50   30.90
  -5   2  -3    1.70   23.90
   5  -2   3   28.60   12.80
   5  -2   3   19.60   13.20
  -6   2  -3  -15.20   30.40
  -6   2  -3   62.39   37.60
   6  -2   3   25.10   14.40
   6  -2   3   19.00   15.50
  -7   2  -3  469.75   85.69
   7  -2   3  434.96   45.00
   7  -2   3  480.85   53.19
   7  -2   3  509.75   43.30
  -8   2  -3    5.70   44.00
   8  -2   3   21.80   33.40
   8  -2   3   16.50   18.30
   8  -2   3   12.10   21.20
  -9   2  -3   -8.70   45.80
   9  -2   3   -7.70   35.10
   9  -2   3   -2.50   18.40
   9  -2   3   33.20   23.30
 -10   2  -3   14.00   48.80
  10  -2   3   25.90   25.30
  10  -2   3   -1.40   39.10
  10  -2   3  -15.70   19.30
  11   1  -3   34.50   26.70
 -11  -1   3   93.89   45.40
   9   1  -3   -1.70   21.10
   9   1  -3    0.20   14.60
  -9  -1   3   84.09   44.00
  -9  -1   3    2.20   37.50
   8   1  -3   54.79   16.10
   8   1  -3   29.10   19.90
   8   1  -3   39.20   15.50
  -8  -1   3   26.40   36.50
  -8  -1   3   69.79   40.50
   7   1  -3  155.98   25.30
   7   1  -3  150.08   17.80
   7   1  -3  154.68   18.70
   7   1  -3  124.19   21.60
  -7  -1   3  114.39   38.50
  -7  -1   3  184.28   40.90
  -7  -1   3   86.29   35.10
   6   1  -3  844.32   51.29
   6   1  -3  801.92   54.29
   6   1  -3  747.83   52.79
   6   1  -3  819.32   49.00
  -6  -1   3  707.13   70.29
  -6  -1   3  825.02   65.39
  -6  -1   3  810.92   80.09
   5   1  -3  924.91   55.79
   5   1  -3  917.31   53.29
   5   1  -3  848.02   53.99
   5   1  -3  884.81   51.59
  -5  -1   3  847.22   66.99
  -5  -1   3  922.51   77.09
  -5  -1   3  772.62   67.39
   4   1  -3   85.79   14.00
   4   1  -3  100.39   12.70
   4   1  -3   76.99   16.90
   4   1  -3  111.59   33.40
  -4  -1   3   74.09   31.50
  -4  -1   3   44.90   28.30
   3   1  -3 1809.72   88.99
   3   1  -3 1816.92   90.39
   3   1  -3 1469.55   96.19
   3   1  -3 1668.63  101.09
  -3  -1   3 1554.84   88.09
  -3  -1   3 1526.05   99.79
  -3  -1   3 1373.96   89.19
  -3  -1   3 1739.43  102.69
   2   1  -3  684.93   53.89
   2   1  -3  725.23   42.30
   2   1  -3  688.53   49.60
   2   1  -3  769.42   43.70
   2   1  -3  801.12   44.40
  -2  -1   3  729.13   43.70
  -2  -1   3  764.22   52.69
  -2  -1   3  724.53   53.59
  -2  -1   3  710.13   42.50
   1   1  -3   28.40   10.10
   1   1  -3   -0.40   19.80
   1   1  -3    6.70    9.40
  -1  -1   3   -9.60   11.30
  -1  -1   3  -14.00   17.30
  -1  -1   3   20.00   10.80
  -1  -1   3   11.20    9.30
   0   1  -3   70.19   12.50
   0   1  -3  100.39   24.40
   0   1  -3   69.59   10.90
   0  -1   3   51.69   21.60
   0  -1   3   63.49   12.00
  -1   1  -3 1816.62   97.39
  -1   1  -3 1765.62  101.49
  -1   1  -3 1965.50   98.99
  -1   1  -3 1960.90   97.39
   1  -1   3 1644.74  102.39
   1  -1   3 1604.94  100.29
   1  -1   3 1824.12   98.89
   1  -1   3 1905.11   97.59
  -2   1  -3  507.45   44.80
  -2   1  -3  533.35   31.90
  -2   1  -3  534.45   40.40
  -2   1  -3  462.75   33.00
  -2   1  -3  511.75   32.20
   2  -1   3  508.25   32.40
   2  -1   3  441.46   40.60
   2  -1   3  514.35   36.50
   2  -1   3  491.55   33.70
  -3   1  -3 1084.99   62.39
  -3   1  -3 1084.29   77.59
  -3   1  -3 1211.98   81.09
  -3   1  -3 1026.80   61.09
   3  -1   3 1020.70   62.89
   3  -1   3 1036.30   65.19
   3  -1   3 1084.99   62.09
   3  -1   3 1083.49   62.79
   3  -1   3 1160.78   70.79
  -4   1  -3  927.21   53.39
  -4   1  -3  874.51   53.29
  -4   1  -3  929.91   77.89
  -4   1  -3  892.21   73.09
   4  -1   3  902.21   54.59
   4  -1   3  922.31   53.59
   4  -1   3  864.91   57.69
   4  -1   3  895.41   55.09
  -5   1  -3  417.56   57.49
  -5   1  -3  388.26   62.19
   5  -1   3  368.06   31.50
   5  -1   3  364.16   33.60
   5  -1   3  380.86   32.50
  -6   1  -3   90.99   36.50
  -6   1  -3   58.29   31.50
   6  -1   3   63.99   17.10
   6  -1   3   67.99   14.80
   6  -1   3   81.29   17.10
  -7   1  -3    1.50   35.00
  -7   1  -3   30.80   40.00
   7  -1   3    8.70   17.80
   7  -1   3   13.20   14.10
  -8   1  -3   15.00   41.90
  -8   1  -3   90.29   43.80
   8  -1   3   23.70   15.80
   8  -1   3   32.60   32.70
   8  -1   3   24.80   20.30
   8  -1   3   33.90   21.20
  -9   1  -3   82.09   49.40
   9  -1   3  139.29   28.20
   9  -1   3  131.59   21.30
   9  -1   3  169.78   42.00
 -10   1  -3   50.49   53.29
  10  -1   3  107.39   43.50
  10  -1   3   62.89   27.60
  11   0  -3   88.19   29.20
 -11   0   3  -40.80  140.29
  10   0  -3   11.60   17.60
  10   0  -3   14.70   24.30
 -10   0   3   85.69   42.70
   9   0  -3    6.10   16.40
   9   0  -3    4.80   20.00
  -9   0   3   38.20   38.60
   8   0  -3   -6.20   14.30
   8   0  -3   -3.00   18.10
   8   0  -3    1.00   13.50
  -8   0   3  -95.89   87.69
  -8   0   3    3.60   39.80
  -8   0   3   -4.50   35.40
   7   0  -3  491.45   38.90
   7   0  -3  490.75   33.70
   7   0  -3  450.15   42.50
  -7   0   3  409.26   70.49
  -7   0   3  421.16  112.09
  -7   0   3  447.46   75.49
   6   0  -3   10.40   15.50
   6   0  -3   13.80   13.40
   6   0  -3   -2.10   12.30
   6   0  -3    8.50    9.40
  -6   0   3   22.80   28.70
  -6   0   3   10.90   27.40
  -6   0   3   33.40   49.20
   5   0  -3  704.53   47.90
   5   0  -3  716.83   43.70
   5   0  -3  772.72   48.60
   5   0  -3  832.72   48.90
  -5   0   3  724.53   67.89
  -5   0   3  760.52   61.49
  -5   0   3  774.22   82.89
  -5   0   3  765.42   69.59
   4   0  -3   -1.50    7.20
   4   0  -3  -22.40   23.70
   4   0  -3   24.50   18.90
   4   0  -3   10.70   12.40
   4   0  -3   -2.00    8.90
   4   0  -3  -12.90   13.30
  -4   0   3  -20.90   24.50
  -4   0   3  -22.70   24.00
  -4   0   3    5.30   12.50
   3   0  -3   81.59   12.20
   3   0  -3   89.49   13.80
   3   0  -3   71.89   26.80
   3   0  -3   66.19   10.90
   3   0  -3   57.39   18.90
  -3   0   3   20.10   19.50
  -3   0   3   31.90   19.10
  -3   0   3   57.99   12.80
  -3   0   3   53.89   26.10
  -3   0   3   54.09   10.20
   2   0  -3    0.10   18.90
   2   0  -3    3.70    6.90
   2   0  -3   -0.90   12.00
   2   0  -3   18.70    9.20
  -2   0   3   -5.70    6.50
  -2   0   3   -4.60   20.00
  -2   0   3    5.90    8.90
  -2   0   3  -10.70   19.30
   1   0  -3 9431.96  492.95
   1   0  -3 9531.65  489.65
   1   0  -3 9230.78  489.45
   1   0  -3 9133.79  490.05
   1   0  -3 9359.96  495.85
  -1   0   3 9999.00  489.55
  -1   0   3 9639.74  490.35
  -1   0   3 9168.28  492.85
  -1   0   3 9270.97  495.45
   0   0  -3   -2.50    7.20
   0   0  -3   -6.90    8.30
   0   0  -3   -3.60   11.30
   0   0   3    3.50    7.00
   0   0   3   -3.10    8.30
   0   0   3  -16.70   14.60
   0   0   3    2.30   11.90
  -1   0  -3 4506.35  244.08
  -1   0  -3 4386.76  242.58
  -1   0  -3 4690.23  240.98
  -1   0  -3 4221.08  240.68
  -1   0  -3 4979.20  239.88
  -1   0  -3 4719.93  240.68
   1   0   3 4626.84  243.68
   1   0   3 4728.53  241.28
   1   0   3 4212.98  242.18
   1   0   3 4600.34  240.48
   1   0   3 4855.01  241.18
  -2   0  -3   -1.10    7.90
  -2   0  -3   12.10   13.60
  -2   0  -3    1.10    7.60
  -2   0  -3    0.20    6.20
   2   0   3    2.30    6.50
   2   0   3   -2.70   11.40
   2   0   3   -1.60    8.60
   2   0   3   14.50   12.00
   2   0   3    5.70    9.70
  -3   0  -3  983.20   67.69
  -3   0  -3  794.72   50.39
  -3   0  -3  822.92   48.00
   3   0   3  769.82   51.39
   3   0   3  895.21   48.90
   3   0   3  863.11   58.49
   3   0   3  877.31   53.49
   3   0   3  844.52   50.99
  -4   0  -3   35.20   25.40
  -4   0  -3   34.00   25.10
  -4   0  -3    0.90    6.70
   4   0   3   -2.60    8.20
   4   0   3    6.60   15.00
   4   0   3    3.20   10.50
   4   0   3  -11.70   11.80
  -5   0  -3 1696.63  119.39
  -5   0  -3 1801.02   99.89
  -5   0  -3 1942.71  118.29
   5   0   3 1736.13  102.69
   5   0   3 1845.62  100.29
   5   0   3 1988.90  103.09
  -6   0  -3   13.40   32.30
  -6   0  -3   15.80   29.60
   6   0   3   -1.10   10.60
   6   0   3   -6.40   14.70
   6   0   3   11.80   14.90
  -7   0  -3  491.15   77.09
  -7   0  -3  366.56   78.79
   7   0   3  418.56   39.50
   7   0   3  357.86   41.80
   7   0   3  436.46   35.80
  -8   0  -3   18.60   36.90
  -8   0  -3  -24.50   39.00
   8   0   3   -9.80   29.50
   8   0   3   10.80   19.70
   8   0   3  -16.30   13.40
   8   0   3  -44.40   17.60
   9   0   3  634.24   51.09
   9   0   3  495.25   44.80
   9   0   3  590.84   63.29
   9   0   3  500.15   54.39
 -10   0  -3  -57.49   46.10
  10   0   3    7.40   38.90
  10   0   3   -6.40   23.30
  11  -1  -3   60.39   22.80
  11  -1  -3   63.19   27.10
 -11   1   3   -7.10  139.89
  10  -1  -3   49.00   20.20
  10  -1  -3   39.60   26.00
 -10   1   3 -101.49  122.59
 -10   1   3  111.09   42.70
   9  -1  -3    0.00   16.60
   9  -1  -3  -23.60   19.30
  -9   1   3   32.10   38.80
  -9   1   3 -122.59  101.99
   8  -1  -3   30.40   17.30
   8  -1  -3   39.10   21.10
  -8   1   3   31.00   39.30
  -8   1   3   28.00   89.69
   7  -1  -3  110.09   20.10
   7  -1  -3  148.99   20.30
  -7   1   3  112.69   40.60
  -7   1   3  217.58   82.39
   6  -1  -3  751.62   50.89
   6  -1  -3  739.83   50.89
  -6   1   3  739.03  116.79
  -6   1   3  723.73   77.29
   5  -1  -3 1005.00   56.39
   5  -1  -3  912.91   57.49
   5  -1  -3  896.61   57.59
  -5   1   3  872.21   77.99
  -5   1   3  993.90  103.69
   4  -1  -3   72.99   11.90
   4  -1  -3   96.49   13.70
  -4   1   3  105.49   15.00
  -4   1   3   25.60   28.50
  -4   1   3   71.79   47.00
   3  -1  -3 1630.84   90.99
   3  -1  -3 1847.72  102.39
   3  -1  -3 1758.42  105.59
   3  -1  -3 1834.22   90.89
   3  -1  -3 1575.24  100.09
  -3   1   3 1472.55  101.79
  -3   1   3 1609.54  113.29
  -3   1   3 1652.13  101.59
  -3   1   3 1510.65   89.89
   2  -1  -3  872.11   52.79
   2  -1  -3  747.63   57.59
   2  -1  -3  747.13   45.20
   2  -1  -3  737.73   54.19
   2  -1  -3  779.42   44.30
  -2   1   3  757.42   55.59
  -2   1   3  772.42   44.10
  -2   1   3  761.62   60.59
   1  -1  -3   10.70    6.00
   1  -1  -3    8.70   16.50
   1  -1  -3   10.80    5.90
   1  -1  -3   10.90    6.70
   1  -1  -3   18.80    9.60
  -1   1   3    8.70    6.40
  -1   1   3   -9.00   14.70
  -1   1   3   12.60    6.60
  -1   1   3    6.40   17.40
   0  -1  -3   58.19    8.00
   0  -1  -3   91.29   18.70
   0  -1  -3   51.59   17.30
   0  -1  -3   64.09    9.90
   0   1   3   53.59   10.70
   0   1   3   51.49   18.10
   0   1   3   61.49   18.10
   0   1   3   58.29    8.70
  -1  -1  -3 1556.34   93.99
  -1  -1  -3 1683.43   90.49
  -1  -1  -3 1733.83   87.29
  -1  -1  -3 1700.23   86.89
   1   1   3 1472.85   86.69
   1   1   3 1514.25   86.79
   1   1   3 1636.44   90.49
  -2  -1  -3  496.75   39.10
  -2  -1  -3  469.65   40.50
  -2  -1  -3  477.65   31.00
  -2  -1  -3  469.35   29.50
   2   1   3  473.95   30.00
   2   1   3  475.15   32.10
   2   1   3  454.65   38.30
   2   1   3  464.55   36.70
   2   1   3  425.66   31.40
  -3  -1  -3 1001.00   56.09
  -3  -1  -3  958.30   59.29
  -3  -1  -3 1106.49   63.29
  -3  -1  -3 1130.99   74.79
   3   1   3  990.90   68.29
   3   1   3 1151.98   62.09
   3   1   3  996.70   61.09
   3   1   3 1049.99   59.99
  -4  -1  -3 1011.40   76.39
  -4  -1  -3  891.01   49.70
  -4  -1  -3  892.71   71.69
   4   1   3  901.71   55.69
   4   1   3  875.51   54.19
   4   1   3  923.11   55.69
   4   1   3  858.31   50.09
  -5  -1  -3  377.96   61.89
  -5  -1  -3  326.47   55.79
  -5  -1  -3  311.27   22.70
   5   1   3  325.27   33.60
   5   1   3  314.97   24.70
   5   1   3  329.17   31.00
   5   1   3  407.86   32.90
  -6  -1  -3  107.69   35.30
  -6  -1  -3   81.29   33.30
   6   1   3   80.79   18.00
   6   1   3   94.59   24.00
   6   1   3   64.69   17.60
   6   1   3   67.39   11.90
  -7  -1  -3  -38.20   33.90
  -7  -1  -3   -0.70   37.40
   7   1   3    7.90   18.40
   7   1   3   -5.90   10.90
   7   1   3   -5.40   17.60
   7   1   3    8.90   25.20
  -8  -1  -3    6.60   41.60
  -8  -1  -3   22.50   38.40
   8   1   3   13.10   29.60
   8   1   3   10.00   21.50
   8   1   3   -8.90   12.40
   8   1   3   10.40   20.10
  -9  -1  -3   36.70   46.40
  -9  -1  -3  125.49   45.80
   9   1   3   84.09   25.20
   9   1   3   98.29   26.10
   9   1   3  119.19   37.70
 -10  -1  -3  -14.80   50.99
  10   1   3   86.69   28.40
  10   1   3   90.89   41.80
  11  -2  -3  -12.60   21.10
  11  -2  -3   40.40   25.80
 -11   2   3  111.19  130.19
 -10   2   3  362.16   80.89
 -10   2   3  215.98  125.79
   9  -2  -3  194.78   31.30
   9  -2  -3  285.07   37.70
  -9   2   3  346.97  116.99
  -9   2   3  214.18   49.20
   8  -2  -3  100.69   23.70
   8  -2  -3   85.89   20.20
  -8   2   3   95.79   41.70
  -8   2   3  170.18   92.99
   7  -2  -3   79.39   21.00
   7  -2  -3   75.09   19.10
  -7   2   3   81.69   39.00
  -7   2   3  129.69   78.79
   6  -2  -3   19.50   14.10
   6  -2  -3   12.10   13.50
  -6   2   3   33.60   58.59
  -6   2   3   17.00   32.40
   5  -2  -3  301.17   29.60
   5  -2  -3  283.17   29.10
  -5   2   3  310.17   77.39
  -5   2   3  260.37   56.49
   4  -2  -3   41.30   12.00
   4  -2  -3   39.30   11.20
  -4   2   3    2.60   39.80
  -4   2   3    5.30   26.70
   3  -2  -3 1322.77   85.69
   3  -2  -3 1220.68   65.59
   3  -2  -3 1290.87   67.49
  -3   2   3 1001.40   83.39
  -3   2   3 1082.29   65.19
  -3   2   3 1022.40   95.29
   2  -2  -3  355.76   37.40
   2  -2  -3  376.96   45.30
   2  -2  -3  380.06   28.20
   2  -2  -3  434.86   26.30
   2  -2  -3  435.16   40.70
  -2   2   3  387.86   26.90
  -2   2   3  380.56   50.39
  -2   2   3  378.96   26.10
   1  -2  -3  387.66   22.40
   1  -2  -3  389.26   38.90
   1  -2  -3  366.16   25.00
   1  -2  -3  310.77   21.90
   1  -2  -3  351.56   34.60
  -1   2   3  348.57   22.70
  -1   2   3  353.66   24.30
  -1   2   3  358.76   40.30
  -1   2   3  335.57   22.70
   0  -2  -3  377.46   24.50
   0  -2  -3  365.46   25.30
   0  -2  -3  355.76   39.60
   0  -2  -3  381.36   23.50
   0   2   3  359.76   23.70
   0   2   3  374.86   25.10
   0   2   3  393.16   43.20
  -1  -2  -3 2964.40  152.68
  -1  -2  -3 2710.13  156.18
  -1  -2  -3 2933.71  145.49
  -1  -2  -3 2711.93  144.89
  -1  -2  -3 2766.02  147.19
   1   2   3 2552.54  146.99
   1   2   3 2779.32  151.78
  -2  -2  -3   83.79    9.80
  -2  -2  -3   44.00   20.00
  -2  -2  -3   86.89   13.80
  -2  -2  -3  139.09   29.50
  -2  -2  -3   77.89   11.60
   2   2   3   85.49   17.00
   2   2   3   79.59   12.30
  -3  -2  -3  864.21   67.99
  -3  -2  -3  857.91   50.19
   3   2   3  889.21   50.69
   3   2   3  847.02   52.79
  -4  -2  -3   55.89   24.90
  -4  -2  -3   12.90   20.70
   4   2   3    4.60   11.50
   4   2   3    3.90   10.40
   4   2   3    5.80   13.60
  -5  -2  -3   24.70   27.60
  -5  -2  -3   24.00   26.80
   5   2   3   23.00   13.90
   5   2   3   24.70   13.00
   5   2   3   36.10   16.80
  -6  -2  -3   42.80   34.10
  -6  -2  -3    9.90   31.90
   6   2   3   28.10   16.90
   6   2   3   20.80   14.50
   6   2   3   20.20   20.50
  -7  -2  -3  452.25   83.19
  -7  -2  -3  465.95   82.09
   7   2   3  470.05   44.60
   7   2   3  539.75   46.40
   7   2   3  508.35   48.10
  -8  -2  -3   14.90   42.70
  -8  -2  -3   32.60   40.40
   8   2   3   37.90   22.40
   8   2   3   25.10   28.70
   8   2   3   -7.90   21.90
  -9  -2  -3   11.30   43.00
  -9  -2  -3  -65.19   43.00
   9   2   3    2.10   23.40
   9   2   3  -20.00   31.70
   9   2   3    0.20   23.30
 -10  -2  -3    5.80   48.10
  10   2   3   -7.70   26.10
  10   2   3  -16.70   23.20
  10   2   3  -26.80   35.80
 -10   3   3  348.27  119.59
 -10   3   3  141.49   52.79
  -9   3   3  167.08   99.59
  -9   3   3   97.89   47.40
   8  -3  -3   99.39   25.10
   8  -3  -3  149.29   23.20
  -8   3   3  165.98   50.29
  -8   3   3  305.27   94.49
   7  -3  -3   56.79   18.10
   7  -3  -3   38.30   18.60
  -7   3   3   60.19   71.19
  -7   3   3   56.99   42.90
   6  -3  -3   -9.00   13.60
   6  -3  -3  -15.50   15.10
  -6   3   3  -15.10   54.79
  -6   3   3   -6.30   36.30
   5  -3  -3   52.19   13.90
   5  -3  -3   47.00   14.10
  -5   3   3   35.20   42.10
  -5   3   3   21.70   32.30
   4  -3  -3 1682.03   98.19
   4  -3  -3 1729.53   96.29
  -4   3   3 1692.73  116.39
  -4   3   3 1854.01  127.29
   3  -3  -3   -3.10   10.00
   3  -3  -3   10.40    9.80
   2  -3  -3   35.70   10.50
   2  -3  -3   68.09    9.50
  -2   3   3   48.40    9.50
  -2   3   3   39.70    7.70
   1  -3  -3  -14.90    5.70
   1  -3  -3   -3.00    6.20
   1  -3  -3    6.20    7.80
   1  -3  -3   -2.70   18.60
  -1   3   3    6.60    6.10
  -1   3   3    1.50    7.10
  -1   3   3    1.40    7.70
  -1   3   3  -18.90   20.90
   0  -3  -3   41.70   10.00
   0  -3  -3   49.50   21.60
   0  -3  -3   54.79    9.00
   0  -3  -3   94.59   13.50
   0   3   3   49.40    8.00
   0   3   3   41.70   24.60
   0   3   3   46.00    9.90
  -1  -3  -3   41.70   22.90
  -1  -3  -3   45.20    9.90
  -1  -3  -3   26.60   16.40
  -1  -3  -3   51.79   11.80
   1   3   3   71.89   24.90
   1   3   3   55.39    6.80
   1   3   3   49.00   11.40
  -2  -3  -3 3153.78  175.18
  -2  -3  -3 3413.06  186.18
   2   3   3 3480.85  178.78
  -3  -3  -3  360.06   26.40
  -3  -3  -3  362.06   51.59
   3   3   3  439.56   27.80
   3   3   3  409.16   33.20
  -4  -3  -3   74.99   27.20
  -4  -3  -3   69.29   25.40
   4   3   3   90.79   13.00
   4   3   3   84.79   15.70
  -5  -3  -3  167.88   36.50
  -5  -3  -3  174.48   36.00
   5   3   3  231.88   25.50
   5   3   3  245.68   31.10
  -6  -3  -3  266.57   46.70
  -6  -3  -3  212.28   42.60
   6   3   3  289.37   35.20
   6   3   3  269.67   33.20
   6   3   3  253.97   31.40
  -7  -3  -3    4.30   37.70
  -7  -3  -3   -3.40   38.10
   7   3   3    8.80   18.00
   7   3   3    4.50   19.40
   7   3   3  -19.40   22.10
  -8  -3  -3  164.78   51.69
  -8  -3  -3  200.48   49.90
   8   3   3  223.18   30.10
   8   3   3  255.07   34.80
   8   3   3  174.08   27.30
  -9  -3  -3    7.10   45.10
  -9  -3  -3  -71.49   47.10
   9   3   3   22.90   24.60
   9   3   3   18.40   22.10
   9   3   3    7.60   31.50
 -10  -3  -3   -4.20   48.20
  10   3   3    0.80   26.60
  10   3   3  -11.10   25.50
 -10   4   3  664.63  108.09
  -9   4   3  170.78   62.69
   8  -4  -3  311.37   35.80
   8  -4  -3  358.66   44.20
  -8   4   3  457.95   96.69
   7  -4  -3  154.48   26.10
   7  -4  -3  149.69   24.40
  -7   4   3  275.57   86.99
  -7   4   3  157.98   55.49
   6  -4  -3   13.00   15.50
   6  -4  -3   -3.70   17.00
  -6   4   3   -6.30   41.80
  -6   4   3  -17.60   58.19
   5  -4  -3  241.38   31.30
   5  -4  -3  214.88   30.20
  -5   4   3  269.77   62.39
  -5   4   3  176.58   44.30
   4  -4  -3  318.27   32.10
   4  -4  -3  373.46   30.10
  -4   4   3  284.27   72.69
   3  -4  -3  259.57   23.00
   3  -4  -3  250.87   26.30
  -3   4   3  207.48   46.20
   2  -4  -3  573.24   38.10
   2  -4  -3  648.94   34.00
  -2   4   3  507.85   64.89
  -2   4   3  498.15   33.40
  -2   4   3  505.25   33.70
   1  -4  -3  216.88   22.10
  -1   4   3  147.59   15.80
   0  -4  -3  376.66   29.40
   0  -4  -3  441.06   27.00
   0   4   3  273.97   56.09
   0   4   3  334.47   25.90
   0   4   3  336.07   29.40
  -1  -4  -3  527.25   31.90
  -1  -4  -3  457.85   51.79
  -1  -4  -3  474.15   35.70
   1   4   3  496.95   31.00
   1   4   3  501.95   58.99
   1   4   3  542.85   37.30
  -2  -4  -3  278.17   42.10
  -2  -4  -3  297.27   19.40
   2   4   3  211.48   16.90
   2   4   3  219.88   27.70
  -3  -4  -3  675.03   60.79
  -3  -4  -3  601.04   38.40
   3   4   3  705.63   46.30
   3   4   3  688.83   39.30
  -4  -4  -3  165.08   32.70
  -4  -4  -3  169.18   35.00
   4   4   3  160.78   21.10
   4   4   3  195.78   20.80
  -5  -4  -3  169.58   37.90
  -5  -4  -3  156.58   39.40
   5   4   3  178.78   24.20
   5   4   3  173.18   23.20
  -6  -4  -3  173.48   44.50
  -6  -4  -3  210.78   46.30
   6   4   3  258.67   30.30
   6   4   3  276.87   37.00
  -7  -4  -3   77.39   47.80
  -7  -4  -3   60.69   42.90
   7   4   3  104.99   21.10
   7   4   3   80.39   22.60
  -8  -4  -3   25.10   47.50
  -8  -4  -3   -7.00   45.00
   8   4   3   62.59   23.80
   8   4   3   65.79   21.70
  -9  -4  -3  -52.89   48.70
   9   4   3  -14.40   21.80
   9   4   3   41.70   26.60
 -10  -4  -3  -15.50   52.39
  10   4   3   -3.40   27.60
  10   4   3  -19.60   23.80
 -10   5   3  544.65  107.59
  -9   5   3  164.58   69.79
  -8   5   3  125.89   62.59
  -8   5   3  220.28  112.59
   7  -5  -3   44.40   21.00
   7  -5  -3   39.80   19.70
  -7   5   3   30.80   95.09
  -7   5   3   61.39   55.19
   6  -5  -3  508.45   43.90
   6  -5  -3  434.66   46.20
  -6   5   3  577.64  123.49
   5  -5  -3  147.89   22.30
   5  -5  -3  160.38   20.90
  -5   5   3  184.38   67.39
   4  -5  -3    5.00   12.80
   4  -5  -3   10.00   12.50
   3  -5  -3   94.89   16.20
   3  -5  -3  101.49   13.80
  -3   5   3   75.69   38.50
  -3   5   3   97.69   11.50
   2  -5  -3  263.97   20.10
   2  -5  -3  248.78   27.70
  -2   5   3  220.08   19.80
  -2   5   3  169.08   41.00
  -2   5   3  239.98   22.70
   1  -5  -3   24.10   10.70
  -1   5   3    8.60   10.90
  -1   5   3    0.70   29.00
   0  -5  -3  797.12   46.30
   0  -5  -3  733.03   68.39
   0   5   3  729.23   48.00
   0   5   3  667.03   72.99
  -1  -5  -3   48.10   10.20
  -1  -5  -3   23.30   20.50
   1   5   3   33.00    8.10
   1   5   3   26.00   29.90
   1   5   3   36.50   13.30
  -2  -5  -3   56.79   22.40
  -2  -5  -3   61.69   10.40
   2   5   3   46.20    7.70
   2   5   3   50.29   15.20
  -3  -5  -3   44.50   23.70
   3   5   3   67.49   16.90
  -4  -5  -3 1536.05  110.09
  -4  -5  -3 1745.93  116.49
  -4  -5  -3 1452.15   86.39
   4   5   3 1545.35   86.09
   4   5   3 1606.54   93.39
  -5  -5  -3   91.39   39.90
  -5  -5  -3  115.89   39.20
   5   5   3  129.29   22.50
   5   5   3  112.59   15.80
  -6  -5  -3  -18.90   38.80
  -6  -5  -3   23.50   40.60
   6   5   3   25.30   19.50
   6   5   3   16.70   13.80
  -7  -5  -3  -36.40   45.30
  -7  -5  -3  -51.39   42.30
   7   5   3    5.60   22.00
   7   5   3   10.90   16.50
  -8  -5  -3  -74.19   47.40
   8   5   3   -4.10   19.00
   8   5   3  -10.30   23.30
   9   5   3  -11.30   22.10
   9   5   3    5.50   26.00
   7  -6  -3  333.27   42.20
   7  -6  -3  356.56   46.50
   6  -6  -3    0.50   18.60
   6  -6  -3   -1.40   17.70
  -6   6   3  114.79   87.79
   5  -6  -3  383.56   43.30
   5  -6  -3  397.96   37.60
  -5   6   3  511.95  117.19
   4  -6  -3   51.59   17.40
   4  -6  -3   53.19   14.80
  -4   6   3   33.90   54.99
   3  -6  -3  113.89   19.10
   3  -6  -3  117.79   15.30
  -3   6   3  148.59   20.50
  -3   6   3  114.99   52.19
   2  -6  -3   43.90   14.60
   2  -6  -3   46.70   10.60
  -2   6   3   42.60   43.80
  -2   6   3   54.49    9.60
  -2   6   3   52.49   13.20
   1  -6  -3 2264.17  123.89
  -1   6   3 2313.27  151.98
  -1   6   3 2127.89  122.69
   0  -6  -3  565.94   66.39
   0  -6  -3  687.33   44.30
   0   6   3  643.54   46.50
   0   6   3  616.44   78.09
  -1  -6  -3    7.20   11.00
  -1  -6  -3  -10.70   21.00
   1   6   3   -1.60   14.10
   1   6   3   -7.90   35.50
  -2  -6  -3   79.69   28.10
  -2  -6  -3  102.09   14.40
   2   6   3   94.19   18.60
   2   6   3   90.99   11.00
  -3  -6  -3  137.09   32.90
   3   6   3  107.59   20.60
  -4  -6  -3    2.40   30.00
  -4  -6  -3   -5.80   32.00
   4   6   3   -4.20   17.40
  -5  -6  -3  929.41   98.99
  -5  -6  -3  690.13   96.89
  -5  -6  -3  779.42   75.29
   5   6   3  766.12   48.00
   5   6   3  745.73   59.89
  -6  -6  -3   55.59   44.80
  -6  -6  -3   13.70   42.90
   6   6   3   33.10   21.60
   6   6   3   47.00   14.50
  -7  -6  -3  -42.00   47.60
   7   6   3   17.10   16.00
   7   6   3   20.60   23.60
  -8  -6  -3   -6.70   59.79
  -8  -6  -3  -44.60   55.19
   8   6   3  115.29   28.00
   8   6   3  101.79   22.10
  -9  -6  -3  -93.89   60.79
  -9  -6  -3  -80.39   54.09
   9   6   3   35.00   23.90
   9   6   3   34.20   28.20
  -6   7   3  362.26  112.89
   5  -7  -3  325.67   36.30
   5  -7  -3  320.67   42.60
  -5   7   3  415.66  105.19
   4  -7  -3  477.25   38.20
   4  -7  -3  480.05   46.40
  -4   7   3  610.64  123.69
  -4   7   3  447.76   32.90
   3  -7  -3  311.37   29.80
   3  -7  -3  364.66   40.50
  -3   7   3  288.57   30.00
  -3   7   3  411.46  108.59
   2  -7  -3   20.00   16.50
  -2   7   3   20.70   14.60
  -2   7   3  -18.90   54.79
   1  -7  -3   -4.00   14.90
  -1   7   3  -35.30   14.70
  -1   7   3  -11.50   48.00
   0  -7  -3  257.07   32.70
   0  -7  -3  239.28   40.70
   0   7   3  236.78   35.20
   0   7   3  273.57   57.79
  -1  -7  -3  206.68   38.90
  -1  -7  -3  247.58   30.90
   1   7   3  261.27   36.60
   1   7   3  231.58   56.79
  -2  -7  -3  385.96   70.19
  -2  -7  -3  352.06   34.70
   2   7   3  416.16   43.50
  -3  -7  -3  257.87   44.10
   3   7   3  288.27   40.30
  -4  -7  -3  133.49   43.00
   4   7   3  140.19   26.60
  -5  -7  -3   32.50   53.39
  -5  -7  -3   18.80   45.80
   5   7   3   44.20   21.80
  -6  -7  -3  154.78   54.29
   6   7   3  109.39   27.90
  -7  -7  -3  -58.39   53.39
   7   7   3    7.90   24.00
  -8  -7  -3  -85.29   60.59
   8   7   3   15.60   25.90
   5  -8  -3  257.27   27.90
   5  -8  -3  203.18   30.80
   4  -8  -3    4.60   19.90
  -4   8   3   15.90   12.50
  -4   8   3   64.39   94.69
   3  -8  -3  524.35   52.69
  -3   8   3  537.35   42.50
  -3   8   3  760.22  132.69
   2  -8  -3   22.60   18.60
  -2   8   3   40.00   17.70
  -2   8   3   46.60   73.19
   1  -8  -3  284.97   48.90
   1  -8  -3  210.98   27.40
  -1   8   3  299.37   74.59
  -1   8   3  222.48   28.80
   0  -8  -3   17.20   17.50
   0  -8  -3   29.20   36.80
   0   8   3    8.70   55.49
   0   8   3   -8.80   19.10
  -1  -8  -3  647.44   50.99
  -1  -8  -3  624.24   87.79
   1   8   3  652.33   55.19
   1   8   3  653.43  104.39
  -2  -8  -3   -1.10   16.40
  -2  -8  -3   20.70   38.20
   2   8   3   30.90   21.20
  -3  -8  -3  536.75   90.69
   3   8   3  548.25   53.49
  -4  -8  -3  -15.70   43.10
   4   8   3   14.00   21.70
  -5  -8  -3  -64.89   48.70
  -5  -8  -3  133.19   53.89
   5   8   3   19.00   25.70
  -6  -8  -3  -66.59   55.29
  -6  -8  -3   85.59   53.59
   6   8   3   46.50   25.20
  -7  -8  -3  111.79   69.99
  -7  -8  -3  350.16   74.39
   7   8   3  197.48   32.80
   8   8   3   27.20   28.30
  -5   9   3  654.83  151.78
   4  -9  -3  258.17   33.00
   3  -9  -3   98.09   25.60
  -3   9   3  318.37  107.49
  -3   9   3  127.69   20.80
   2  -9  -3   15.70   21.50
  -2   9   3   52.29   89.19
  -2   9   3   36.00   20.20
   1  -9  -3   45.50   45.80
   1  -9  -3  -13.40   19.90
   1  -9  -3  -26.30   22.00
  -1   9   3  -24.00   21.30
  -1   9   3  -14.90   72.09
   0  -9  -3   43.00   21.70
   0  -9  -3   75.99   47.20
   0   9   3  114.29   73.39
   0   9   3   43.00   24.40
  -1  -9  -3   72.99   22.30
  -1  -9  -3  111.89   48.20
   1   9   3   88.49   26.20
  -2  -9  -3  235.98   27.90
  -2  -9  -3  264.47   58.79
   2   9   3  232.78   32.60
  -3  -9  -3   95.09   51.59
   3   9   3  140.39   28.10
  -4  -9  -3   -4.50   52.99
   4   9   3   48.60   26.10
  -5  -9  -3 -135.09  103.49
  -5  -9  -3  -43.00   58.19
   5   9   3   48.00   25.50
  -6  -9  -3  191.28   61.89
   6   9   3   37.20   26.70
  -7  -9  -3  -33.90   61.09
   7   9   3   13.00   25.80
  -5  10   3  688.63  156.48
  -4  10   3  224.08  117.29
   3 -10  -3   23.90   24.60
   3 -10  -3   37.70   32.00
  -3  10   3  311.17  118.09
  -3  10   3  100.49   21.90
   2 -10  -3  180.08   58.39
   2 -10  -3   -8.30   23.10
   2 -10  -3   -7.50   29.00
  -2  10   3   69.89   22.50
  -2  10   3  139.59  100.59
   1 -10  -3  352.36   69.69
   1 -10  -3  208.58   32.70
  -1  10   3  257.37   34.10
   0 -10  -3   94.19   55.59
   0 -10  -3   29.20   25.40
   0  10   3  167.68   88.19
   0  10   3   24.90   26.40
  -1 -10  -3   15.80   54.39
  -1 -10  -3   10.00   23.40
   1  10   3   43.00   27.20
  -2 -10  -3  -46.20   53.89
   2  10   3   20.80   27.40
  -3 -10  -3   99.99   60.79
   3  10   3  166.38   34.30
   4  10   3   20.40   27.40
  -6 -10  -3   98.09   60.89
   6  10   3   10.60   27.70
   4 -11  -3    1.70   26.70
  -4  11   3  289.77  131.39
  -3  11   3  188.08  125.39
   2 -11  -3   10.00   27.90
   2 -11  -3  269.97   73.39
  -2  11   3   99.99   27.10
  -2  11   3  251.87  119.59
   1 -11  -3  -29.40   26.90
   1 -11  -3  125.79   69.19
  -1  11   3   59.79   28.00
  -1  11   3  115.49  104.69
   0 -11  -3  175.08   72.09
   0  11   3  205.08  107.49
   0  11   3  155.38   35.30
  -1 -11  -3    3.70   64.19
   1  11   3   21.70   30.20
   2  11   3   29.30   30.00
   3  11   3   38.50   29.30
  -4 -11  -3  172.28   75.79
   4  11   3  301.07   41.40
   2 -12  -3  111.49   35.80
   1 -12  -3   39.20   33.30
   1 -12  -3  183.08   80.89
  -1  12   3  106.79   33.20
   0 -12  -3   92.09   77.69
   0  12   3  101.19   35.10
  -1 -12  -3  -83.19   71.09
   1  12   3   41.00   35.50
   1  12  -4   22.10   38.90
   0  12  -4   95.39   42.80
  -1  12  -4   23.00   40.20
   1 -12   4   12.10   29.70
   4  11  -4    1.60   37.50
   4  11  -4   -7.60   28.70
  -4 -11   4   74.49   87.59
   3  11  -4   77.09   37.40
   3  11  -4   76.39   37.50
  -3 -11   4   14.30   97.79
   2  11  -4   56.59   35.30
   2  11  -4    3.40   34.30
  -2 -11   4  -89.39  105.99
   1  11  -4  181.28   39.20
  -1 -11   4  -28.00  114.09
   0  11  -4   42.40   38.20
   0  11  -4   86.79   32.80
  -1  11  -4    8.20   37.30
   1 -11   4   19.10   27.70
  -2  11  -4  -46.40   35.70
   2 -11   4   27.20   28.90
   2 -11   4   83.69   36.30
  -3  11  -4  201.98   42.40
   3 -11   4  254.37   46.00
   3 -11   4  247.08   40.20
   4 -11   4   -2.90   27.70
   4 -11   4   38.80   40.20
   6  10  -4  149.99   38.40
   6  10  -4  164.28   43.00
   5  10  -4  141.09   40.20
   5  10  -4  103.89   30.70
   4  10  -4   61.59   34.00
   4  10  -4   34.20   35.50
  -4 -10   4  141.49   87.99
   3  10  -4   38.00   32.00
   3  10  -4    7.70   33.30
  -3 -10   4   25.00   91.79
   2  10  -4  158.88   38.60
   2  10  -4  148.09   37.80
  -2 -10   4   96.69  106.99
   1  10  -4   41.40   30.70
   1  10  -4   10.40   33.80
   0  10  -4   30.50   35.50
   0  10  -4   92.49   31.90
   0 -10   4   47.40   25.20
   0 -10   4  -16.10   30.40
   0 -10   4   63.49   30.10
   0 -10   4  -89.59   94.29
  -1  10  -4   66.39   28.70
   1 -10   4   30.50   28.60
   1 -10   4    2.10   29.80
   1 -10   4   22.30   26.20
   2 -10   4   -9.20   25.70
   2 -10   4   54.09   32.90
   2 -10   4   37.70   30.00
   3 -10   4  132.69   43.20
   3 -10   4   56.89   28.80
   3 -10   4   82.39   36.70
   7   9  -4   44.20   35.00
   7   9  -4    9.80   28.50
   5   9  -4  125.69   31.40
   5   9  -4   96.59   36.10
  -5  -9   4  248.08   85.99
   4   9  -4   -5.20   28.80
   4   9  -4   10.60   30.70
  -4  -9   4   79.29   78.69
   3   9  -4  308.47   44.40
   3   9  -4  336.07   42.80
  -3  -9   4  461.85  104.69
   2   9  -4   65.69   14.80
   2   9  -4   25.10   29.30
   2   9  -4   72.39   32.20
  -2  -9   4   68.99   88.39
   1   9  -4   83.29   15.80
   1   9  -4  104.99   32.90
   1   9  -4   80.09   33.20
  -1  -9   4   30.00   90.69
  -1  -9   4   99.39   25.90
   0   9  -4  192.58   34.70
   0  -9   4  153.88   30.60
   0  -9   4  155.08   28.10
   0  -9   4  122.99   32.20
  -1   9  -4  389.06   78.99
  -1   9  -4  297.97   42.50
   1  -9   4  206.28   33.10
   1  -9   4  272.77   45.10
   2  -9   4   94.99   33.10
   3  -9   4  202.38   39.00
   3  -9   4  160.58   30.40
   7  -9   4  189.18   34.60
   7  -9   4  223.58   50.39
   8   8  -4   17.00   33.10
   8   8  -4   54.69   31.40
  -8  -8   4  -79.49   57.79
   6   8  -4   33.50   25.40
   6   8  -4   52.39   32.10
   6   8  -4   23.20   18.30
  -6  -8   4  -51.29   42.70
   5   8  -4   -4.90   24.20
   5   8  -4   -0.90   15.80
   5   8  -4    8.90   29.40
  -5  -8   4   36.00   66.19
   4   8  -4  697.13   64.89
   4   8  -4  665.53   46.30
   4   8  -4  546.55   60.99
  -4  -8   4  853.11  112.19
   3   8  -4   52.39   28.20
   3   8  -4   31.60   14.10
   3   8  -4   16.10   27.20
  -3  -8   4    9.80   75.99
  -3  -8   4  -44.60   32.20
   2   8  -4    0.20   12.10
   2   8  -4  -19.20   26.40
  -2  -8   4    8.40   76.19
  -2  -8   4  -13.50   27.70
   1   8  -4    8.60   25.50
   1   8  -4    7.20   13.30
  -1  -8   4  -10.30   65.49
  -1  -8   4   18.40   22.10
  -1  -8   4  -35.30   24.60
   0   8  -4  100.39   27.80
   0  -8   4   92.29   27.20
   0  -8   4   93.79   28.30
   0  -8   4   82.29   24.20
  -1   8  -4   58.99   47.70
  -1   8  -4    4.70   24.50
   1  -8   4   -8.90   20.80
   1  -8   4  -12.70   25.10
  -2   8  -4  308.47   40.80
   2  -8   4  339.57   47.20
   2  -8   4  366.36   47.90
  -6   8  -4  692.83  106.19
  -7   8  -4  227.08   68.39
   9   7  -4   31.80   32.10
   9   7  -4   -1.40   24.30
   9   7  -4   23.50   29.00
  -9  -7   4  -20.70   60.79
   8   7  -4  123.49   30.40
   8   7  -4  135.69   26.70
   8   7  -4  134.89   35.60
  -8  -7   4   40.10   58.69
   6   7  -4   72.89   29.40
   6   7  -4   45.70   18.70
   6   7  -4   60.29   26.60
  -6  -7   4  -20.40   43.20
  -6  -7   4  164.68   69.49
   5   7  -4  181.78   32.60
   5   7  -4  170.98   35.00
   5   7  -4  181.98   23.50
  -5  -7   4  319.57   76.99
   4   7  -4   54.59   25.70
   4   7  -4   20.50   25.80
   4   7  -4   52.29   15.70
  -4  -7   4   82.49   66.19
  -4  -7   4   17.30   35.00
   3   7  -4  438.96   33.20
   3   7  -4  302.57   46.20
   3   7  -4  455.45   50.59
  -3  -7   4  339.77   67.69
  -3  -7   4  400.66   93.99
   2   7  -4   97.69   14.90
   2   7  -4   78.39   26.00
  -2  -7   4   57.69   26.70
  -2  -7   4   69.29   19.70
  -2  -7   4   72.39   68.79
   1   7  -4   59.89   23.50
  -1  -7   4  100.99   59.19
  -1  -7   4   46.70   22.70
  -1  -7   4   94.99   22.80
   0   7  -4  116.59   26.50
   0  -7   4   96.29   23.20
   0  -7   4   99.19   24.20
   0  -7   4   88.39   20.90
  -1   7  -4  200.18   28.40
   1  -7   4  146.69   24.80
   1  -7   4  174.48   29.40
  -2   7  -4   82.59   22.50
  -2   7  -4  162.58   67.39
   2  -7   4   49.50   26.90
   2  -7   4   52.59   20.30
   3  -7   4  233.28   30.10
   3  -7   4  277.27   44.40
  -4   7  -4  108.49   51.09
   4  -7   4  117.29   32.90
   4  -7   4   93.99   23.80
  -5   7  -4  118.99   53.79
   5  -7   4   76.39   32.90
   5  -7   4   60.79   23.10
  -7   7  -4  283.87   70.09
  -8   7  -4  564.34  114.69
   9   6  -4    6.50   23.50
   9   6  -4   30.30   26.40
   9   6  -4    7.80   29.10
  -9  -6   4   23.80   59.19
   8   6  -4   15.10   21.00
   8   6  -4   -1.20   27.70
   8   6  -4   16.70   24.50
  -8  -6   4  -19.60   50.99
   7   6  -4   71.99   24.60
   7   6  -4   41.10   20.80
   7   6  -4   51.49   28.30
  -7  -6   4    8.10   48.50
   6   6  -4  390.56   37.20
   6   6  -4  263.57   37.50
  -6  -6   4  273.87   53.39
   5   6  -4  167.68   28.50
   5   6  -4  143.69   31.00
   5   6  -4  162.48   21.60
  -5  -6   4  260.77   70.09
  -5  -6   4   92.09   40.30
   4   6  -4   18.40   23.10
   4   6  -4   43.70   21.50
   4   6  -4   67.89   15.60
  -4  -6   4   45.70   33.30
  -4  -6   4   48.90   56.89
   3   6  -4   80.89   25.40
   3   6  -4  128.99   16.80
  -3  -6   4  109.19   30.70
  -3  -6   4  175.48   62.29
   2   6  -4  694.03   42.40
   2   6  -4  534.75   50.69
  -2  -6   4  654.13   44.90
  -2  -6   4  691.93   90.59
  -2  -6   4  590.64   60.89
   1   6  -4   18.70   20.20
  -1  -6   4   28.90   18.20
  -1  -6   4   47.00   17.90
  -1  -6   4   58.39   48.30
   0   6  -4  137.49   24.50
   0  -6   4  152.08   23.20
   0  -6   4  115.59   20.00
  -1   6  -4  299.67   35.50
  -1   6  -4  338.37   61.49
   1  -6   4  304.47   36.50
   1  -6   4  282.47   37.20
  -2   6  -4   75.99   19.70
  -2   6  -4   75.29   50.39
   2  -6   4   49.00   23.30
   2  -6   4   41.80   18.00
  -3   6  -4  215.48   61.49
  -3   6  -4  164.28   22.50
  -3   6  -4  118.69   44.10
   3  -6   4  188.38   31.20
   3  -6   4  130.69   22.90
  -4   6  -4 1616.74  127.59
  -4   6  -4 1228.08  114.79
   4  -6   4 1360.46   86.29
   4  -6   4 1315.67   90.09
  -5   6  -4   68.29   44.80
   5  -6   4   92.09   23.30
   5  -6   4  113.29   32.20
  -6   6  -4   84.29   66.49
  -6   6  -4   14.90   42.80
   6  -6   4   13.20   29.40
   6  -6   4   -4.10   20.60
  -7   6  -4   94.59   50.09
  -7   6  -4  216.68   85.59
  -8   6  -4  133.59   56.19
   8  -6   4   30.90   35.40
  -9   6  -4  190.18   61.19
   9  -6   4    9.90   38.60
   9  -6   4  -23.70   24.20
  10   5  -4    6.00   25.30
  10   5  -4   53.49   28.10
 -10  -5   4   90.79   58.49
   9   5  -4   61.59   30.40
   9   5  -4   82.89   26.50
   9   5  -4   52.09   24.90
  -9  -5   4   81.19   56.59
   8   5  -4   24.30   21.30
   8   5  -4   41.60   14.30
   8   5  -4   48.10   23.60
   8   5  -4   15.40   26.50
  -8  -5   4   21.00   49.20
   7   5  -4  592.74   47.10
   7   5  -4  429.86   51.19
  -7  -5   4  546.15   99.29
   6   5  -4   34.70   20.70
   6   5  -4    1.60   16.80
   6   5  -4    6.90   22.60
  -6  -5   4  109.49   60.29
  -6  -5   4   25.50   40.60
   5   5  -4    0.60   20.80
   5   5  -4    6.50   14.90
   5   5  -4   25.00   19.60
  -5  -5   4   42.60   49.90
  -5  -5   4   43.90   36.30
   4   5  -4   57.69   14.90
   4   5  -4   69.09   20.70
   4   5  -4   28.90   21.80
  -4  -5   4   58.29   31.30
  -4  -5   4   77.69   49.50
   3   5  -4   75.59   17.30
   3   5  -4  111.49   23.30
   3   5  -4   97.39   14.70
  -3  -5   4  133.09   50.69
  -3  -5   4   57.69   18.00
  -3  -5   4   85.69   27.10
   2   5  -4   20.80   11.20
   2   5  -4   28.20   14.50
   2   5  -4   15.00   17.00
  -2  -5   4   13.80   14.30
  -2  -5   4   21.20   20.00
  -2  -5   4   36.10   44.20
   1   5  -4 1512.15   86.09
  -1  -5   4 1508.65   83.99
  -1  -5   4 1384.26  108.69
  -1  -5   4 1396.36   86.99
   0   5  -4  236.18   30.20
   0  -5   4  173.88   22.90
   0  -5   4  124.39   18.90
  -1   5  -4  130.09   20.40
   1  -5   4  129.79   23.00
   1  -5   4  138.69   18.90
  -2   5  -4   89.69   32.50
  -2   5  -4  114.59   18.60
  -2   5  -4  138.09   38.90
   2  -5   4   94.49   17.90
   2  -5   4   80.79   22.20
  -3   5  -4  813.72   78.59
  -3   5  -4  703.83   76.09
  -3   5  -4  688.03   49.50
   3  -5   4  748.43   55.89
   3  -5   4  757.82   53.49
  -4   5  -4   17.20   45.20
  -4   5  -4   66.89   17.20
  -4   5  -4   27.00   34.20
   4  -5   4   45.40   18.00
   4  -5   4   29.40   23.80
  -5   5  -4  785.42   91.49
  -5   5  -4  878.91  114.99
   5  -5   4  769.02   63.79
   5  -5   4  823.62   61.19
  -6   5  -4  -10.30   70.69
  -6   5  -4   34.50   41.30
   6  -5   4   23.30   27.80
   6  -5   4    1.30   19.10
  -7   5  -4   68.59   94.99
  -7   5  -4   76.79   46.00
   7  -5   4   31.00   21.80
   7  -5   4   44.00   32.10
  -8   5  -4 -135.89  108.39
  -8   5  -4   58.09   46.80
   8  -5   4   18.10   36.20
   8  -5   4   -5.40   21.60
  -9   5  -4  189.38   57.49
  -9   5  -4  145.29  139.19
   9  -5   4  134.89   45.50
   9  -5   4  112.59   28.70
  10   4  -4   66.19   34.40
  10   4  -4    4.70   25.50
 -10  -4   4  125.59   55.99
   9   4  -4   18.50   22.10
   9   4  -4   63.29   23.40
   9   4  -4    4.50   26.40
  -9  -4   4   60.09   49.80
   8   4  -4  132.29   24.70
   8   4  -4  133.29   18.10
   8   4  -4   91.99   23.60
   8   4  -4   98.99   28.80
  -8  -4   4   91.29   48.90
   7   4  -4  233.28   29.80
   7   4  -4  222.58   34.00
   7   4  -4  211.98   27.00
   7   4  -4  256.17   37.30
  -7  -4   4  236.48   51.19
   6   4  -4  153.28   28.70
   6   4  -4  150.38   22.50
   6   4  -4  139.39   23.30
  -6  -4   4  120.99   42.70
   5   4  -4  927.21   59.99
   5   4  -4  843.22   56.49
  -5  -4   4  745.13   86.39
  -5  -4   4  927.51   86.89
   4   4  -4  553.84   38.00
   4   4  -4  467.55   43.60
  -4  -4   4  484.55   65.99
  -4  -4   4  551.84   64.89
   3   4  -4  410.76   38.70
   3   4  -4  460.25   32.80
   3   4  -4  513.35   35.10
  -3  -4   4  455.65   55.79
  -3  -4   4  437.46   35.60
  -3  -4   4  445.86   63.29
   2   4  -4   75.49   19.00
   2   4  -4   81.79   12.80
   2   4  -4   65.99   15.50
   2   4  -4   87.59   16.10
  -2  -4   4   68.89   15.90
  -2  -4   4  101.19   46.00
   1   4  -4   26.40   17.70
   1   4  -4   30.40   14.70
  -1  -4   4   22.30   15.40
  -1  -4   4   59.59   43.60
   0  -4   4  262.77   42.80
   0  -4   4  194.28   27.90
   0  -4   4  178.38   23.20
  -1   4  -4  422.26   33.60
  -1   4  -4  300.87   41.70
   1  -4   4  366.06   36.40
   1  -4   4  416.86   35.50
  -2   4  -4  509.15   62.39
  -2   4  -4  507.75   62.19
  -2   4  -4  577.04   39.10
   2  -4   4  543.75   41.30
   2  -4   4  552.94   43.20
  -3   4  -4  563.94   71.19
  -3   4  -4  563.74   64.79
   3  -4   4  554.14   47.10
   3  -4   4  601.24   43.60
  -4   4  -4  482.45   86.79
  -4   4  -4  336.77   65.09
   4  -4   4  369.66   42.10
   4  -4   4  431.16   38.30
  -5   4  -4   66.59   37.60
  -5   4  -4  112.09   64.49
   5  -4   4   86.59   19.30
   5  -4   4   90.29   25.90
  -6   4  -4  148.09   47.00
  -6   4  -4  261.17   87.09
   6  -4   4  155.48   32.90
   6  -4   4  173.58   25.10
  -7   4  -4    1.90   41.00
  -7   4  -4 -109.29   92.69
   7  -4   4   -0.20   18.50
   7  -4   4   -0.20   28.90
  -8   4  -4   42.60   47.60
   8  -4   4   49.60   34.70
   8  -4   4   29.80   21.20
  -9   4  -4   32.40   49.60
   9  -4   4   -5.80   37.00
   9  -4   4  -17.20   21.30
 -10   4  -4   67.19   52.19
  10  -4   4    7.10   39.40
  10  -4   4  -21.50   23.20
  10   3  -4    4.60   24.30
 -10  -3   4  103.59   53.39
   9   3  -4  147.59   28.60
   9   3  -4  155.68   32.50
   9   3  -4  191.58   26.10
   9   3  -4  161.68   21.20
  -9  -3   4  190.68   52.59
   8   3  -4   37.90   15.30
   8   3  -4   24.70   24.20
   8   3  -4   46.30   19.10
   8   3  -4   28.20   20.80
  -8  -3   4   56.49   42.50
  -8  -3   4   93.49   46.50
   7   3  -4   33.50   13.60
   7   3  -4   18.10   17.90
   7   3  -4   28.80   22.20
   7   3  -4   29.00   17.30
  -7  -3   4   17.90   37.80
  -7  -3   4   29.90   46.40
   6   3  -4  -11.20   15.10
   6   3  -4   -1.40   14.30
   6   3  -4  -17.10   18.90
  -6  -3   4    2.00   45.80
  -6  -3   4   -7.40   34.20
   5   3  -4  711.83   48.60
   5   3  -4  601.14   50.79
   5   3  -4  741.13   49.40
  -5  -3   4  672.03   75.69
  -5  -3   4  804.72   76.99
   4   3  -4  358.36   30.50
   4   3  -4  336.77   35.00
  -4  -3   4  369.46   54.69
  -4  -3   4  304.47   58.59
   3   3  -4 1641.44   89.59
   3   3  -4 1722.83   88.89
   3   3  -4 1517.55   91.29
  -3  -3   4 1486.75  106.09
  -3  -3   4 1624.24  103.59
   2   3  -4  127.39   18.00
   2   3  -4  162.18   21.80
   2   3  -4  121.99   15.10
  -2  -3   4   86.49   41.00
  -2  -3   4   92.69   17.80
   1   3  -4  817.72   48.70
   1   3  -4  735.83   47.40
   1   3  -4  660.33   48.30
  -1  -3   4  725.43   71.79
  -1  -3   4  720.03   46.90
   0   3  -4  249.38   26.60
   0   3  -4  214.18   27.30
   0  -3   4  183.48   26.20
   0  -3   4  217.88   23.50
   0  -3   4  223.08   27.00
  -1   3  -4 3545.85  198.38
  -1   3  -4 3406.36  189.08
   1  -3   4 3859.91  190.88
   1  -3   4 3427.46  196.88
   1  -3   4 3524.05  190.98
  -2   3  -4  265.87   56.79
   2  -3   4  312.27   34.10
   2  -3   4  326.07   31.60
  -3   3  -4  131.49   32.30
   3  -3   4  171.88   24.90
   3  -3   4  153.68   24.60
  -4   3  -4   10.40   28.50
   4  -3   4   -4.10   12.20
   4  -3   4   13.00   17.80
  -5   3  -4   66.59   36.30
   5  -3   4   40.90   15.90
   5  -3   4   58.79   22.60
   5  -3   4   74.09   18.80
  -6   3  -4   88.69   42.10
   6  -3   4   97.99   19.70
   6  -3   4   72.69   21.30
   6  -3   4   70.29   27.20
  -7   3  -4  543.25  143.39
  -7   3  -4  710.43   95.69
   7  -3   4  809.52   57.09
   7  -3   4  704.73   64.69
   7  -3   4  757.22   57.59
  -8   3  -4   48.20   47.70
   8  -3   4   70.29   21.50
   8  -3   4   98.39   25.20
   8  -3   4   66.19   35.00
  -9   3  -4    5.80   48.60
   9  -3   4   53.49   40.30
   9  -3   4    4.20   20.50
   9  -3   4   37.90   25.80
 -10   3  -4   89.99   55.19
  10  -3   4   11.20   42.60
  10  -3   4   12.30   25.30
  10  -3   4  -14.40   22.30
  10   2  -4  121.39   29.40
  10   2  -4   89.79   19.40
 -10  -2   4   93.09   42.10
   9   2  -4   23.40   17.30
   9   2  -4   11.30   15.10
   9   2  -4  -33.50   20.10
  -9  -2   4  115.59   45.90
  -9  -2   4    5.50   36.40
   8   2  -4   85.59   25.80
   8   2  -4   59.39   21.30
   8   2  -4   73.69   17.90
   8   2  -4   66.39   17.00
  -8  -2   4   76.69   41.70
  -8  -2   4  112.09   42.10
  -8  -2   4   47.80   35.20
   7   2  -4  116.69   25.10
   7   2  -4   97.19   17.60
   7   2  -4  110.69   17.30
   7   2  -4   66.79   19.30
  -7  -2   4  143.19   44.80
  -7  -2   4   75.89   38.90
   6   2  -4   62.49   14.30
   6   2  -4   57.69   20.70
   6   2  -4   81.19   15.20
   6   2  -4   39.80   15.00
  -6  -2   4   80.39   41.20
  -6  -2   4   33.90   32.80
   5   2  -4  502.35   38.30
   5   2  -4  473.25   40.40
   5   2  -4  523.05   37.20
  -5  -2   4  437.46   62.79
  -5  -2   4  485.45   61.59
   4   2  -4 2099.99  124.59
   4   2  -4 2294.57  122.89
  -4  -2   4 2262.17  137.19
  -4  -2   4 2352.06  138.69
   3   2  -4  505.25   40.20
   3   2  -4  558.84   37.80
   3   2  -4  620.24   63.69
   3   2  -4  612.34   37.50
  -3  -2   4  476.65   62.09
   2   2  -4   12.50    9.20
   2   2  -4   32.50   14.80
   2   2  -4   16.20   11.30
   2   2  -4   38.20   14.20
   2   2  -4   17.60   28.20
  -2  -2   4   47.40   20.10
  -2  -2   4   15.60   12.90
  -2  -2   4  -11.80   24.80
  -2  -2   4   15.80   12.40
   1   2  -4   68.79   13.90
   1   2  -4   45.00   13.90
   1   2  -4   64.79   26.40
  -1  -2   4   47.10   28.70
  -1  -2   4   48.80   13.10
  -1  -2   4   46.20   11.60
   0   2  -4  559.94   50.09
   0   2  -4  616.64   38.90
   0   2  -4  737.93   40.30
   0   2  -4  636.54   40.50
   0  -2   4  585.44   53.59
   0  -2   4  589.04   38.50
   0  -2   4  587.24   40.40
  -1   2  -4  652.33   43.50
  -1   2  -4  675.63   50.79
  -1   2  -4  590.34   40.40
   1  -2   4  624.14   49.20
   1  -2   4  619.84   55.69
   1  -2   4  674.73   42.00
   1  -2   4  657.33   43.80
  -2   2  -4 2923.21  165.08
  -2   2  -4 3213.58  165.68
  -2   2  -4 3113.99  175.38
   2  -2   4 2924.71  173.78
   2  -2   4 3161.18  165.88
   2  -2   4 3230.78  167.88
  -3   2  -4  340.97   31.90
   3  -2   4  321.87   36.20
   3  -2   4  358.36   30.10
  -4   2  -4   -8.50   21.20
  -4   2  -4   33.40   28.60
   4  -2   4   18.30   12.90
   4  -2   4   35.10   12.20
   4  -2   4   27.70   18.00
  -5   2  -4  142.49   38.10
  -5   2  -4  142.49   30.40
   5  -2   4  132.89   18.20
   5  -2   4  106.39   18.10
   5  -2   4  166.98   27.40
  -6   2  -4  503.85   81.19
  -6   2  -4  563.34   75.59
   6  -2   4  401.96   41.00
   6  -2   4  450.35   49.60
   6  -2   4  468.65   41.20
  -7   2  -4   19.30   40.80
  -7   2  -4   27.80   39.20
   7  -2   4   -4.30   17.90
   7  -2   4   -0.10   27.10
   7  -2   4   -6.10   15.50
  -8   2  -4   -4.70   44.60
   8  -2   4   14.20   17.90
   8  -2   4    0.50   32.10
   8  -2   4   30.30   23.30
  -9   2  -4   22.30   49.40
   9  -2   4   71.49   38.20
   9  -2   4   50.49   20.00
   9  -2   4   68.19   26.80
 -10   2  -4   -2.60   50.79
  10  -2   4  -12.00   39.80
  10  -2   4   -5.10   24.70
  11   1  -4   16.70   27.00
 -11  -1   4 -176.68  130.49
  10   1  -4   39.90   25.90
  10   1  -4   46.00   18.90
 -10  -1   4  102.49   40.40
   9   1  -4   78.79   18.60
   9   1  -4   37.40   22.90
  -9  -1   4   65.09   37.80
   8   1  -4  287.47   41.10
   8   1  -4  360.56   36.40
   8   1  -4  295.27   40.10
   8   1  -4  371.26   32.20
  -8  -1   4  449.95   83.09
  -8  -1   4  280.47   65.29
  -8  -1   4  358.76  102.19
   7   1  -4  206.18   25.80
   7   1  -4  275.47   30.70
   7   1  -4  268.07   36.10
   7   1  -4  279.17   26.40
  -7  -1   4  235.18   49.20
  -7  -1   4  182.38   41.90
  -7  -1   4  306.37   75.99
  -7  -1   4  161.18   38.10
   6   1  -4  647.64   42.30
   6   1  -4  668.13   45.30
   6   1  -4  632.64   48.50
  -6  -1   4  656.13   63.99
  -6  -1   4  656.23   74.89
  -6  -1   4  654.33   90.99
   5   1  -4  578.24   42.30
   5   1  -4  593.64   40.20
   5   1  -4  596.94   37.70
   5   1  -4  576.84   42.50
  -5  -1   4  567.84   58.89
  -5  -1   4  513.65   63.99
   4   1  -4   96.29   15.00
   4   1  -4   90.49   17.90
  -4  -1   4   59.79   27.70
  -4  -1   4  108.39   34.50
   3   1  -4  591.94   36.20
   3   1  -4  560.84   53.79
   3   1  -4  546.95   37.50
   3   1  -4  498.85   55.99
   3   1  -4  587.84   38.60
  -3  -1   4  497.35   60.69
  -3  -1   4  484.15   53.79
  -3  -1   4  512.25   37.80
   2   1  -4 1994.00  102.99
   2   1  -4 1920.01  103.59
   2   1  -4 2039.20  103.89
   2   1  -4 1755.42  106.99
   2   1  -4 1952.40  114.59
  -2  -1   4 1938.61  104.29
  -2  -1   4 1801.32  112.59
  -2  -1   4 1970.10  109.09
  -2  -1   4 1768.22  103.19
   1   1  -4 2535.95  132.29
   1   1  -4 2721.63  132.09
   1   1  -4 2307.97  139.49
  -1  -1   4 2585.74  132.69
  -1  -1   4 2276.37  138.89
  -1  -1   4 2370.26  131.29
   0   1  -4 2294.77  120.39
   0   1  -4 2346.07  121.39
   0   1  -4 2195.48  127.19
   0  -1   4 2168.08  120.89
   0  -1   4 2228.18  127.49
  -1   1  -4  163.28   19.30
  -1   1  -4  170.68   22.30
  -1   1  -4  176.48   27.60
  -1   1  -4  185.28   19.30
   1  -1   4  154.28   24.90
   1  -1   4  169.78   31.10
   1  -1   4  187.48   23.30
  -2   1  -4  583.04   36.90
  -2   1  -4  620.44   52.19
  -2   1  -4  555.44   40.40
  -2   1  -4  588.44   38.90
  -2   1  -4  567.34   37.80
   2  -1   4  614.44   42.00
   2  -1   4  529.05   38.90
   2  -1   4  642.54   38.40
   2  -1   4  606.04   49.10
   2  -1   4  539.25   46.70
  -3   1  -4 1003.90   74.19
  -3   1  -4  799.82   51.89
  -3   1  -4  909.41   69.29
  -3   1  -4  853.11   50.29
   3  -1   4  779.62   57.39
   3  -1   4  904.21   51.89
   3  -1   4  820.52   53.39
   3  -1   4  797.42   56.39
  -4   1  -4   -0.70   22.70
  -4   1  -4   34.90   26.50
   4  -1   4   10.30   17.60
   4  -1   4    6.50   13.20
   4  -1   4   18.40   12.60
   4  -1   4   19.90   10.60
  -5   1  -4  876.41   84.59
  -5   1  -4 1147.49   80.69
   5  -1   4  940.41   60.39
   5  -1   4  993.20   60.99
   5  -1   4  869.51   63.89
   5  -1   4 1006.10   59.19
  -6   1  -4  160.08   41.40
  -6   1  -4  160.68   35.10
   6  -1   4  155.58   29.10
   6  -1   4  173.58   21.90
   6  -1   4  122.39   20.30
   6  -1   4  136.99   18.00
  -7   1  -4   51.99   35.90
  -7   1  -4   32.00   40.60
   7  -1   4   56.59   20.20
   7  -1   4   58.09   20.40
   7  -1   4   39.70   15.50
   7  -1   4   57.99   28.80
  -8   1  -4   32.90   45.60
  -8   1  -4  138.19   44.10
   8  -1   4   30.90   23.00
   8  -1   4   58.79   17.00
   8  -1   4   79.09   33.50
   8  -1   4   70.69   23.50
  -9   1  -4  127.19   53.59
   9  -1   4  148.39   30.40
   9  -1   4  169.88   39.50
   9  -1   4  219.28   45.00
   9  -1   4  132.09   22.30
 -10   1  -4  -29.60   52.19
  10  -1   4   59.99   42.50
  10  -1   4   38.80   27.80
  11   0  -4   -6.70   18.90
  11   0  -4   -6.70   26.30
 -11   0   4 -134.79  131.89
  10   0  -4   28.80   23.20
  10   0  -4   56.79   19.90
 -10   0   4  -72.29  119.99
   9   0  -4   -3.20   16.10
   9   0  -4    3.30   21.30
  -9   0   4    7.00   34.30
   8   0  -4   16.00   12.30
   8   0  -4   18.60   19.70
   8   0  -4    3.80   15.20
  -8   0   4  -53.59   82.89
  -8   0   4   17.50   34.00
   7   0  -4   14.50   10.70
   7   0  -4   -9.50   13.70
   7   0  -4   12.90   15.30
   7   0  -4   18.20   19.00
  -7   0   4   -7.90   30.90
  -7   0   4   -2.40   70.09
   6   0  -4 1859.81  101.79
   6   0  -4 2033.40  106.79
   6   0  -4 1720.23  106.39
   6   0  -4 1962.80  106.69
  -6   0   4 1942.91  121.09
  -6   0   4 1900.61  150.38
  -6   0   4 1975.30  127.09
  -6   0   4 1692.73  121.39
   5   0  -4    0.70   13.30
   5   0  -4   -1.10    9.30
   5   0  -4    7.60    7.60
   5   0  -4    9.80   11.00
  -5   0   4  -26.10   22.40
  -5   0   4   -5.90   27.20
  -5   0   4  -19.80   22.10
  -5   0   4  -21.80   43.10
   4   0  -4   86.89   13.20
   4   0  -4   86.99   16.20
   4   0  -4   85.29   13.20
  -4   0   4   49.60   29.70
  -4   0   4   83.59   16.60
  -4   0   4  100.99   45.10
   3   0  -4    0.60   11.50
   3   0  -4  -23.40   23.10
   3   0  -4  -14.20   19.80
   3   0  -4    3.00   10.00
  -3   0   4    1.30   11.80
  -3   0   4  -30.00   25.30
   2   0  -4 1521.35   92.89
   2   0  -4 1540.55   95.49
   2   0  -4 1563.54   87.69
   2   0  -4 1525.45   88.89
   2   0  -4 1624.64   99.39
   2   0  -4 1637.14   87.79
  -2   0   4 1657.93   97.39
  -2   0   4 1787.62   88.19
  -2   0   4 1652.23   99.09
  -2   0   4 1680.43   87.79
   1   0  -4   -5.30   12.20
   1   0  -4   -5.80    9.00
   1   0  -4  -12.00   18.00
   1   0  -4    1.50    8.40
  -1   0   4    1.40   13.60
  -1   0   4   -4.60   19.60
  -1   0   4    3.30   10.50
  -1   0   4   -4.60    9.30
   0   0  -4 3019.40  162.98
   0   0  -4 3416.96  162.78
   0   0  -4 2742.03  163.98
   0   0  -4 3009.90  168.18
   0   0  -4 2968.50  166.18
   0   0   4 2985.80  165.88
   0   0   4 3325.97  162.58
   0   0   4 3075.39  168.08
   0   0   4 3089.89  162.98
  -1   0  -4   -3.00   10.40
  -1   0  -4   -3.40    8.70
  -1   0  -4   10.70   16.00
  -1   0  -4    5.50   12.10
  -1   0  -4  -14.10    6.10
   1   0   4    9.60    9.30
   1   0   4   -4.70   10.40
   1   0   4   -0.40   10.30
   1   0   4   -8.10   15.30
  -2   0  -4  361.66   26.70
  -2   0  -4  336.97   26.60
  -2   0  -4  362.76   39.30
  -2   0  -4  352.46   24.60
  -2   0  -4  372.56   29.30
   2   0   4  325.77   30.40
   2   0   4  373.36   31.20
   2   0   4  317.77   34.60
   2   0   4  330.57   27.70
  -3   0  -4   -4.30    6.50
   3   0   4   -6.90   11.10
   3   0   4   10.30    9.00
   3   0   4   22.10   14.10
   3   0   4   -5.80   15.70
  -4   0  -4 1601.24   98.69
  -4   0  -4 1463.25  100.39
  -4   0  -4 1456.95   81.09
   4   0   4 1441.76   85.99
   4   0   4 1517.65   81.69
   4   0   4 1529.45   84.49
   4   0   4 1375.86   83.59
  -5   0  -4    2.40    7.80
  -5   0  -4   19.70   27.80
  -5   0  -4    1.90   25.90
   5   0   4    1.10   13.80
   5   0   4   -2.40    9.60
   5   0   4   -3.80   18.30
   5   0   4    6.10   14.00
  -6   0  -4   36.80   35.50
  -6   0  -4   24.20   31.30
   6   0   4   37.80   23.50
   6   0   4   30.20   16.80
   6   0   4   30.80   11.80
   6   0   4   34.00   17.00
  -7   0  -4    5.00   33.30
  -7   0  -4   32.20   40.70
   7   0   4   -5.60   11.90
   7   0   4   -7.10   17.80
   7   0   4   -8.60   17.70
   7   0   4    3.20   26.00
  -8   0  -4  112.79   41.10
  -8   0  -4   28.40   43.70
   8   0   4   59.39   15.90
   8   0   4   88.09   33.40
   8   0   4   79.39   22.70
   8   0   4   77.79   23.10
  -9   0  -4  106.29   44.30
  -9   0  -4  -29.70   46.00
   9   0   4   16.90   24.20
   9   0   4    9.50   23.10
   9   0   4   15.90   35.50
 -10   0  -4    3.10   51.59
  10   0   4   77.49   29.10
  10   0   4  134.89   44.10
  11  -1  -4   41.90   28.70
 -11   1   4  131.59  133.49
  10  -1  -4   68.39   20.70
  10  -1  -4   62.69   25.10
 -10   1   4   15.60  120.09
   9  -1  -4   35.20   23.20
   9  -1  -4   58.39   19.70
  -9   1   4   40.30  103.09
  -9   1   4   92.99   37.50
   8  -1  -4  282.57   34.10
   8  -1  -4  354.96   39.20
  -8   1   4  294.07   68.19
  -8   1   4  443.96  102.29
   7  -1  -4  218.68   26.00
   7  -1  -4  254.87   33.50
  -7   1   4  323.77   85.39
  -7   1   4  175.18   41.80
   6  -1  -4  670.13   48.80
   6  -1  -4  624.04   48.50
   6  -1  -4  719.33   47.40
  -6   1   4  778.42  109.89
  -6   1   4  717.73   73.69
   5  -1  -4  591.74   40.80
   5  -1  -4  519.05   38.80
  -5   1   4  584.94   83.19
  -5   1   4  495.45   58.39
   4  -1  -4   69.79   13.40
   4  -1  -4   90.69   14.10
   4  -1  -4   89.79   26.60
  -4   1   4  106.89   33.00
  -4   1   4   24.30   41.60
   3  -1  -4  666.43   67.89
   3  -1  -4  595.04   58.49
   3  -1  -4  508.05   59.79
   3  -1  -4  583.54   37.80
   3  -1  -4  557.34   38.80
  -3   1   4  639.24   55.99
   2  -1  -4 1992.70  116.19
   2  -1  -4 1898.51  106.79
   2  -1  -4 2169.98  111.49
   2  -1  -4 1894.11  105.49
   2  -1  -4 2048.70  116.89
   2  -1  -4 1746.53  104.59
  -2   1   4 2043.80  117.49
  -2   1   4 1989.00  118.39
  -2   1   4 1961.20  105.59
   1  -1  -4 2625.84  142.99
   1  -1  -4 2557.44  133.69
   1  -1  -4 2575.14  141.89
   1  -1  -4 2418.26  133.59
   1  -1  -4 2556.44  134.89
  -1   1   4 2405.86  133.69
  -1   1   4 2472.05  141.99
  -1   1   4 2602.64  143.09
   0  -1  -4 2120.69  111.89
   0  -1  -4 2088.69  112.49
   0  -1  -4 2095.89  118.49
   0  -1  -4 2085.69  119.99
   0   1   4 2170.48  112.29
   0   1   4 2062.19  112.69
   0   1   4 2071.99  118.49
   0   1   4 2080.79  120.19
  -1  -1  -4  167.68   18.40
  -1  -1  -4  155.68   24.40
  -1  -1  -4  196.68   18.50
  -1  -1  -4  124.19   20.30
  -1  -1  -4  168.28   23.90
  -1  -1  -4  156.98   31.80
   1   1   4  148.19   18.90
   1   1   4  151.58   23.50
   1   1   4  161.38   19.40
  -2  -1  -4  543.65   34.80
  -2  -1  -4  488.25   31.60
  -2  -1  -4  512.55   36.40
  -2  -1  -4  588.44   43.10
  -2  -1  -4  571.04   47.60
  -2  -1  -4  541.25   36.00
   2   1   4  574.94   42.40
   2   1   4  547.35   36.80
   2   1   4  588.34   36.90
  -3  -1  -4  781.82   44.50
  -3  -1  -4  867.61   65.89
   3   1   4  757.72   50.39
   3   1   4  837.82   51.79
  -4  -1  -4   49.20   23.40
  -4  -1  -4    7.50    5.70
  -4  -1  -4   33.30   23.20
   4   1   4   10.70   10.70
   4   1   4    4.20    7.30
   4   1   4    9.70   12.50
   4   1   4   11.10   15.80
  -5  -1  -4  962.50   81.29
  -5  -1  -4  987.60   81.99
  -5  -1  -4  928.11   53.69
   5   1   4 1032.90   61.59
   5   1   4  914.31   59.59
   5   1   4  962.30   54.79
   5   1   4  970.30   62.19
  -6  -1  -4  149.99   36.40
  -6  -1  -4  173.58   41.10
  -6  -1  -4  169.18   18.10
   6   1   4  149.88   21.30
   6   1   4  161.98   22.70
   6   1   4  153.18   27.50
   6   1   4  151.18   22.00
  -7  -1  -4   29.60   40.40
  -7  -1  -4   27.60   35.50
   7   1   4   55.79   28.40
   7   1   4   31.50   20.90
   7   1   4   42.70   20.30
   7   1   4    4.40   11.70
  -8  -1  -4   25.40   44.80
  -8  -1  -4   59.99   41.10
   8   1   4   58.09   23.00
   8   1   4   80.29   32.70
   8   1   4   54.79   23.30
   8   1   4   17.80   13.60
  -9  -1  -4  207.98   50.19
  -9  -1  -4  108.09   52.19
   9   1   4  203.18   32.70
   9   1   4  218.88   31.90
   9   1   4  224.58   42.30
 -10  -1  -4  -53.19   48.30
 -10  -1  -4  140.39   50.89
  10   1   4   25.10   40.10
  10   1   4   22.70   27.00
 -10   2   4  449.95  133.49
  -9   2   4   95.19   45.00
  -9   2   4  137.29  100.49
   8  -2  -4   43.40   21.80
   8  -2  -4   54.79   20.10
  -8   2   4   98.49   41.40
  -8   2   4  163.98   87.29
   7  -2  -4   65.29   18.50
   7  -2  -4  101.49   19.30
  -7   2   4   85.19   39.30
  -7   2   4  121.89   72.19
   6  -2  -4   61.49   17.30
   6  -2  -4   60.29   16.60
  -6   2   4   27.80   33.20
  -6   2   4   77.99   59.99
   5  -2  -4  502.35   38.60
   5  -2  -4  484.15   37.20
  -5   2   4  454.65   77.59
  -5   2   4  417.46   61.69
   4  -2  -4 2242.38  121.19
   4  -2  -4 2071.09  119.39
  -4   2   4 2295.17  146.39
  -4   2   4 2182.08  134.59
   3  -2  -4  552.04   39.00
   3  -2  -4  588.74   37.40
   3  -2  -4  514.25   63.59
   2  -2  -4   19.50   22.50
   2  -2  -4   35.50    8.50
   2  -2  -4    1.80   17.60
   2  -2  -4   22.80    6.00
   2  -2  -4   15.40    9.70
   2  -2  -4   18.60   23.20
  -2   2   4   34.40    7.80
  -2   2   4   21.30    8.50
   1  -2  -4   48.90   11.20
   1  -2  -4   40.40    7.20
   1  -2  -4   34.50    8.80
   1  -2  -4   40.00   19.20
   1  -2  -4   42.30    7.50
   1  -2  -4   39.20   20.90
  -1   2   4   52.89    9.00
  -1   2   4   28.30   20.60
   0  -2  -4  573.14   42.60
   0  -2  -4  588.04   34.10
   0  -2  -4  573.04   49.80
   0  -2  -4  585.84   34.80
   0  -2  -4  598.94   36.00
   0   2   4  571.14   52.89
   0   2   4  557.44   35.90
  -1  -2  -4  549.35   39.50
  -1  -2  -4  515.35   30.10
  -1  -2  -4  518.15   43.00
  -1  -2  -4  526.35   48.70
  -1  -2  -4  527.25   33.80
  -1  -2  -4  496.15   33.50
   1   2   4  559.44   34.80
   1   2   4  486.45   33.20
  -2  -2  -4 2973.70  158.78
  -2  -2  -4 3055.99  167.08
  -2  -2  -4 3090.29  171.88
   2   2   4 3127.59  170.78
   2   2   4 2865.61  159.28
   2   2   4 2932.91  160.68
  -3  -2  -4  344.27   48.20
  -3  -2  -4  321.17   26.30
   3   2   4  325.37   30.40
   3   2   4  356.26   29.30
  -4  -2  -4   53.09   24.20
  -4  -2  -4   25.00   23.00
   4   2   4   30.50   15.50
   4   2   4   24.30   13.40
   4   2   4   25.70   11.20
  -5  -2  -4  128.59   33.70
  -5  -2  -4  145.79   32.50
   5   2   4  135.89   18.30
   5   2   4  165.18   23.80
   5   2   4  135.19   20.30
  -6  -2  -4  521.75   76.99
  -6  -2  -4  515.85   76.09
   6   2   4  435.36   44.40
   6   2   4  517.75   44.70
   6   2   4  487.45   41.20
  -7  -2  -4    5.10   35.60
  -7  -2  -4  -19.30   38.50
   7   2   4   -6.50   19.60
   7   2   4  -14.20   17.30
   7   2   4  -13.50   25.20
  -8  -2  -4  -27.50   42.50
  -8  -2  -4   35.80   39.70
   8   2   4   11.70   22.90
   8   2   4   23.40   28.80
   8   2   4   33.00   20.90
  -9  -2  -4   55.09   45.20
  -9  -2  -4   -3.50   48.40
   9   2   4  122.79   36.20
   9   2   4   84.99   26.60
   9   2   4   65.09   26.20
 -10  -2  -4   11.70   48.30
  10   2   4  -11.90   26.10
  10   2   4   -6.60   36.80
  10   2   4  -39.20   26.00
  -9   3   4  719.13  148.19
  -9   3   4  443.56   92.39
   8  -3  -4   39.60   22.10
   8  -3  -4   32.80   19.40
  -8   3   4   99.59   50.09
  -8   3   4  187.58   88.39
   7  -3  -4   25.30   17.70
   7  -3  -4   28.50   18.40
  -7   3   4   19.20   43.90
  -7   3   4   28.80   69.49
   6  -3  -4  -14.40   15.00
   6  -3  -4    4.70   14.50
  -6   3   4  -10.60   54.49
  -6   3   4   -9.30   37.10
   5  -3  -4  674.33   46.00
   5  -3  -4  669.33   47.90
  -5   3   4  645.74   75.09
  -5   3   4  653.43   90.29
   4  -3  -4  326.77   31.80
   4  -3  -4  364.26   29.80
  -4   3   4  336.87   70.19
   3  -3  -4 1649.13   95.39
   3  -3  -4 1712.33   93.29
  -3   3   4 1753.12  121.59
   2  -3  -4  141.69   13.40
   2  -3  -4  102.19   14.00
   2  -3  -4  172.28   17.50
  -2   3   4  123.19   15.30
  -2   3   4  100.59   12.40
   1  -3  -4  726.53   40.70
   1  -3  -4  774.32   42.90
   1  -3  -4  665.83   39.20
  -1   3   4  650.33   41.50
  -1   3   4  673.73   40.90
  -1   3   4  644.74   63.89
   0  -3  -4  201.08   19.70
   0  -3  -4  208.28   18.00
   0  -3  -4  181.28   20.90
   0   3   4  201.28   18.00
   0   3   4  159.08   34.30
   0   3   4  196.78   21.50
  -1  -3  -4 3309.57  170.88
  -1  -3  -4 3309.07  170.58
  -1  -3  -4 3339.27  182.18
  -1  -3  -4 3274.87  173.08
   1   3   4 3061.59  173.18
   1   3   4 3232.78  186.68
  -2  -3  -4  305.57   42.00
  -2  -3  -4  202.88   19.20
   2   3   4  273.37   26.60
  -3  -3  -4  220.18   43.20
  -3  -3  -4  100.09   27.10
  -3  -3  -4  130.19   13.40
   3   3   4  122.09   17.40
  -4  -3  -4   -6.00   21.80
  -4  -3  -4    2.50   23.70
   4   3   4  -10.20   10.30
   4   3   4    3.10   12.60
  -5  -3  -4   81.59   31.80
  -5  -3  -4   88.19   33.00
   5   3   4   62.99   15.00
   5   3   4   65.39   17.20
  -6  -3  -4   89.69   40.40
  -6  -3  -4   65.79   36.00
   6   3   4  121.19   23.10
   6   3   4   84.59   20.90
   6   3   4   92.69   18.60
  -7  -3  -4  684.93   96.29
  -7  -3  -4  756.02  100.69
   7   3   4  965.20   64.69
   7   3   4  944.61   61.59
   7   3   4  854.21   59.89
  -8  -3  -4   16.20   48.20
  -8  -3  -4   14.50   42.10
   8   3   4   87.99   23.90
   8   3   4   93.79   28.90
   8   3   4   98.79   25.60
  -9  -3  -4   39.10   46.60
  -9  -3  -4  -46.50   48.60
   9   3   4   69.79   27.20
   9   3   4   39.30   23.90
   9   3   4   30.70   40.30
 -10  -3  -4   16.40   50.69
  10   3   4   13.00   26.40
  10   3   4   -5.50   27.50
 -10   4   4  475.75  102.19
  -9   4   4  187.38   63.89
   8  -4  -4  102.99   23.80
  -8   4   4  197.08   61.59
   7  -4  -4  199.08   27.20
   7  -4  -4  203.58   27.80
  -7   4   4  374.26   99.49
  -7   4   4  245.78   62.19
   6  -4  -4  148.39   24.10
   6  -4  -4  163.18   23.70
  -6   4   4  162.18   70.29
   5  -4  -4  832.72   54.19
   5  -4  -4  764.22   56.89
  -5   4   4  878.51  108.19
   4  -4  -4  558.84   43.20
   4  -4  -4  601.84   40.20
  -4   4   4  534.95   81.39
   3  -4  -4  491.25   37.00
   3  -4  -4  515.65   32.70
  -3   4   4  369.36   66.49
   2  -4  -4  110.49   15.20
   2  -4  -4   74.89   13.20
  -2   4   4   75.49   10.40
  -2   4   4   73.09   10.70
  -2   4   4   61.09   31.20
   1  -4  -4   12.00    8.40
   1  -4  -4   19.50    9.80
   1  -4  -4   14.30    6.90
  -1   4   4   -1.90   26.70
  -1   4   4   16.30    9.80
   0  -4  -4  177.58   21.30
   0  -4  -4  238.38   20.20
   0   4   4  197.18   40.70
   0   4   4  187.48   23.70
   0   4   4  202.08   19.00
  -1  -4  -4  371.86   24.30
  -1  -4  -4  375.26   38.80
  -1  -4  -4  327.67   48.10
   1   4   4  368.66   30.90
   1   4   4  320.77   23.30
   1   4   4  333.87   55.29
  -2  -4  -4  564.14   54.49
   2   4   4  566.24   41.10
  -3  -4  -4  593.74   56.69
  -3  -4  -4  479.75   33.00
  -3  -4  -4  616.14   64.19
  -4  -4  -4  402.56   59.49
  -4  -4  -4  378.56   61.29
   4   4   4  395.76   36.60
   4   4   4  403.26   30.20
  -5  -4  -4   58.59   35.50
  -5  -4  -4   45.70   34.60
   5   4   4   80.69   18.60
   5   4   4   81.49   15.40
  -6  -4  -4  157.38   43.40
  -6  -4  -4  201.98   49.20
   6   4   4  151.58   24.90
   6   4   4  195.48   22.40
  -7  -4  -4   -6.50   38.30
  -7  -4  -4  -13.90   45.90
   7   4   4   16.60   21.10
   7   4   4   11.70   17.60
  -8  -4  -4   21.90   49.60
  -8  -4  -4  -49.00   43.20
   8   4   4   65.69   25.40
   8   4   4   40.60   20.60
  -9  -4  -4  -53.69   49.20
   9   4   4   36.50   26.70
   9   4   4  -24.30   22.80
 -10  -4  -4  -16.30   52.59
  10   4   4   -1.80   26.40
  10   4   4  -13.50   27.90
   8  -5  -4   17.40   22.80
   8  -5  -4   27.20   22.10
  -8   5   4  202.08  119.89
   7  -5  -4  616.34   53.19
   7  -5  -4  532.55   50.69
   6  -5  -4   16.90   18.60
   6  -5  -4   28.10   18.30
  -6   5   4   39.50   73.19
   5  -5  -4   16.20   15.10
   5  -5  -4   20.20   15.30
  -5   5   4   17.50   60.29
   4  -5  -4   49.50   15.50
   4  -5  -4   58.59   14.30
  -4   5   4   20.50   50.19
   3  -5  -4   73.29   15.30
   3  -5  -4  108.09   13.70
  -3   5   4   73.79   10.90
  -3   5   4   70.69   39.80
   2  -5  -4   33.30    9.00
   2  -5  -4    5.00   11.40
  -2   5   4   20.90   10.30
  -2   5   4   21.80    8.20
  -2   5   4   17.70   32.00
   1  -5  -4 1465.45   81.89
  -1   5   4 1455.95  107.59
  -1   5   4 1399.86   80.79
   0  -5  -4  193.28   31.80
   0   5   4  155.88   40.00
   0   5   4  217.58   25.80
  -1  -5  -4  114.09   26.50
  -1  -5  -4  173.98   19.10
   1   5   4  136.09   18.40
   1   5   4  142.49   38.50
   1   5   4  153.18   16.60
  -2  -5  -4   78.29   24.10
   2   5   4   81.19   16.60
   2   5   4   95.69   12.30
  -3  -5  -4  723.03   69.79
   3   5   4  795.92   53.59
  -4  -5  -4   50.49   28.90
  -4  -5  -4   38.90   33.40
  -4  -5  -4   14.30   14.30
   4   5   4   46.60   18.20
  -5  -5  -4  923.51   95.39
  -5  -5  -4  866.91   96.09
   5   5   4  917.01   55.49
   5   5   4  886.11   63.29
  -6  -5  -4  -21.30   38.60
  -6  -5  -4   11.60   42.30
   6   5   4   12.90   14.80
   6   5   4   44.40   21.10
  -7  -5  -4   59.79   52.59
  -7  -5  -4    4.00   43.00
   7   5   4   52.69   23.20
   7   5   4   62.39   19.30
  -8  -5  -4  -83.89   52.69
   8   5   4   15.50   25.10
   8   5   4   -0.30   19.60
  -9  -5  -4    2.00   57.59
  -9  -5  -4   38.00   56.39
   9   5   4  182.18   33.30
   9   5   4  158.28   28.70
   6  -6  -4  361.76   46.70
   6  -6  -4  422.26   40.50
   5  -6  -4  152.38   21.10
   5  -6  -4  137.39   23.30
  -5   6   4  109.29   79.29
   4  -6  -4   40.10   16.90
   4  -6  -4   43.10   14.30
  -4   6   4    9.90   58.59
   3  -6  -4  150.28   21.20
   3  -6  -4  122.99   19.60
  -3   6   4  115.99   53.09
  -3   6   4  140.79   20.40
   2  -6  -4  620.34   45.20
  -2   6   4  588.14   36.90
  -2   6   4  651.83   41.50
  -2   6   4  609.64   87.69
   1  -6  -4   33.70   13.20
  -1   6   4   16.80   38.00
  -1   6   4   26.00   13.50
   0  -6  -4  122.59   31.70
   0  -6  -4  110.79   16.20
   0   6   4  154.38   19.70
   0   6   4  166.58   45.90
  -1  -6  -4  314.07   27.90
  -1  -6  -4  209.78   35.60
   1   6   4  278.37   33.50
   1   6   4  256.97   51.09
  -2  -6  -4   50.29   12.30
  -2  -6  -4   29.40   25.70
   2   6   4   47.90    8.60
   2   6   4   44.40   17.50
  -3  -6  -4  162.78   34.70
   3   6   4  112.99   21.80
  -4  -6  -4 1479.35  116.49
  -4  -6  -4 1310.27  109.29
   4   6   4 1388.96   87.79
  -5  -6  -4  135.59   45.80
  -5  -6  -4   65.89   42.20
   5   6   4   85.79   21.80
  -6  -6  -4   -1.40   45.30
   6   6   4    6.90   22.50
  -7  -6  -4  -24.20   53.59
   7   6   4    4.60   23.80
   8   6   4   18.90   20.00
   8   6   4   38.30   26.40
   9   6   4    6.20   28.60
   6  -7  -4   80.69   21.70
   6  -7  -4   45.00   22.00
  -6   7   4  236.28  109.39
   5  -7  -4  185.68   23.10
   5  -7  -4  153.08   26.20
   4  -7  -4   43.80   14.80
   4  -7  -4   29.60   18.30
  -4   7   4   43.30   79.09
  -4   7   4   51.39   12.30
   3  -7  -4  375.26   40.60
   3  -7  -4  358.56   30.40
  -3   7   4  377.46   31.80
  -3   7   4  417.96   85.89
   2  -7  -4   78.39   18.60
  -2   7   4   75.09   16.50
  -2   7   4   74.69   61.09
   1  -7  -4   65.69   17.30
  -1   7   4   50.59   17.80
  -1   7   4   40.90   52.09
   0  -7  -4  121.39   35.70
   0  -7  -4  143.49   19.60
   0   7   4  118.59   21.40
   0   7   4  131.99   53.09
  -1  -7  -4  166.58   38.50
  -1  -7  -4  221.58   29.20
   1   7   4  234.48   58.19
   1   7   4  194.58   25.60
  -2  -7  -4   72.69   34.00
  -2  -7  -4   64.59   15.60
   2   7   4   73.59   21.70
  -3  -7  -4  210.78   43.10
   3   7   4  186.88   27.80
  -4  -7  -4   59.59   40.00
   4   7   4   76.29   24.80
  -5  -7  -4   40.90   45.70
  -5  -7  -4  118.19   52.69
   5   7   4   82.29   26.10
  -6  -7  -4   54.89   49.70
   6   7   4   22.60   22.00
  -7  -7  -4   47.30   62.99
  -7  -7  -4  -17.90   54.69
   7   7   4   81.69   26.30
  -8  -7  -4  -66.99   66.69
   8   7   4   49.20   26.80
   5  -8  -4   -6.50   21.20
  -5   8   4  163.28  108.29
   4  -8  -4  646.44   47.20
   4  -8  -4  689.63   57.59
  -4   8   4  675.83   44.30
   3  -8  -4   21.60   19.60
  -3   8   4   47.80   15.70
  -3   8   4   26.40   83.79
   2  -8  -4  -17.90   17.80
  -2   8   4    0.30   75.49
  -2   8   4  -26.40   15.70
   1  -8  -4   13.60   17.70
   1  -8  -4  -28.50   38.50
  -1   8   4    5.90   63.89
  -1   8   4  -29.10   18.20
   0  -8  -4  122.29   22.20
   0  -8  -4  148.49   45.40
   0   8   4  139.89   25.30
   0   8   4  156.98   66.39
  -1  -8  -4   19.30   17.30
  -1  -8  -4   38.50   36.80
   1   8   4   37.40   58.99
   1   8   4   39.70   21.40
  -2  -8  -4  331.67   54.99
  -2  -8  -4  322.67   37.40
   2   8   4  434.16   47.10
  -3  -8  -4   19.90   40.30
   3   8   4   38.70   24.30
  -4  -8  -4  -50.49   43.00
   4   8   4  -23.70   20.40
  -5  -8  -4  -70.39   47.80
  -5  -8  -4   79.79   54.19
   5   8   4    0.20   22.00
  -6  -8  -4  364.46   70.19
   6   8   4  223.48   36.20
  -7  -8  -4  -61.49   59.89
   7   8   4   15.70   24.70
  -8  -8  -4  -99.09   68.49
  -5   9   4  537.35  143.09
  -4   9   4   98.99  105.79
   3  -9  -4  362.86   48.40
  -3   9   4  393.76   38.00
   2  -9  -4   64.39   23.50
  -2   9   4   57.89   20.60
  -2   9   4  144.09   94.89
   1  -9  -4   89.99   23.50
   1  -9  -4  152.08   51.79
  -1   9   4   50.59   23.90
  -1   9   4  178.78   85.39
   0  -9  -4  167.28   27.50
   0  -9  -4  234.78   57.59
   0   9   4  323.87   88.89
   0   9   4  197.98   30.40
  -1  -9  -4  263.67   32.30
  -1  -9  -4  397.16   63.89
   1   9   4  329.57   47.40
  -2  -9  -4   76.69   21.20
  -2  -9  -4   74.99   50.09
   2   9   4   86.39   25.70
  -3  -9  -4  171.98   56.29
   3   9   4  129.39   28.10
   4   9   4   -3.50   24.30
  -5  -9  -4  114.79   59.69
   5   9   4   -1.20   24.10
  -6  -9  -4  155.08   64.39
   6   9   4   52.19   26.80
  -7  -9  -4  330.87   82.39
  -7  -9  -4   15.80   76.89
   7   9   4  194.18   38.10
  -5  10   4  623.44  159.18
  -4  10   4  413.96  132.39
   3 -10  -4    3.40   24.10
  -3  10   4  163.38  117.29
  -3  10   4   24.50   21.10
   2 -10  -4   97.19   27.40
   2 -10  -4   33.50   48.60
  -2  10   4  146.79   25.90
  -2  10   4  334.07  112.49
   1 -10  -4  114.39   60.09
   1 -10  -4  -11.90   22.40
  -1  10   4  117.49   96.39
  -1  10   4   12.50   23.90
   0 -10  -4   51.59   25.90
   0 -10  -4  138.39   61.39
   0  10   4  162.58   94.49
   0  10   4  112.39   28.90
  -1 -10  -4   90.59   57.59
  -1 -10  -4   20.70   23.90
   1  10   4   66.69   27.80
  -2 -10  -4  -26.70   55.79
   2  10   4   59.59   28.00
  -3 -10  -4  -17.60   56.49
   3  10   4   74.89   29.20
  -4 -10  -4  198.78   73.69
   4  10   4  209.68   34.60
  -5 -10  -4  439.96  102.99
  -4  11   4  375.26  139.29
  -3  11   4  227.78  129.19
   2 -11  -4  216.38   70.99
  -2  11   4   87.49  116.39
  -2  11   4   30.60   25.00
   1 -11  -4  148.79   33.10
  -1  11   4  208.48   33.90
   0 -11  -4  103.79   70.59
   0 -11  -4  -12.50   26.80
   0  11   4   52.69   30.60
   0  11   4  106.49  107.49
  -1 -11  -4   15.20   66.29
   1  11   4    3.80   29.50
  -2 -11  -4  -58.29   66.19
   2  11   4   23.80   31.20
  -3 -11  -4   85.39   72.79
   4  11   4   14.80   28.60
   1 -12  -4  -63.29   30.10
   1 -12  -4   96.49   77.19
  -1  12   4   30.80   29.60
   0 -12  -4  103.09   80.19
   0  12   4   98.89   35.40
   1  12   4   42.30   34.70
   4  11  -5   98.99   40.20
   4  11  -5   27.70   31.50
  -4 -11   5   81.99   90.59
   3  11  -5   65.59   37.80
   3  11  -5   10.60   32.00
  -3 -11   5   60.89   93.79
   2  11  -5  317.57   48.00
   2  11  -5  338.27   50.59
  -2 -11   5  444.16  122.69
   1  11  -5   63.89   34.70
   1  11  -5   16.30   37.10
  -1 -11   5  -87.49  107.49
   0  11  -5  -19.10   39.10
   0  11  -5   24.40   30.50
  -1  11  -5   38.80   38.40
  -1  11  -5  -83.19   37.80
   1 -11   5    0.50   27.50
   2 -11   5  -36.50   26.30
   2 -11   5   52.19   34.90
   3 -11   5   -4.70   28.00
   3 -11   5   74.69   37.90
   5  10  -5   31.50   36.00
   5  10  -5   23.50   30.00
  -5 -10   5  143.29   84.49
   4  10  -5    4.90   33.90
   4  10  -5  -12.80   32.40
  -4 -10   5   59.99   83.89
   3  10  -5   84.19   37.10
   3  10  -5  103.39   38.30
  -3 -10   5  156.38   97.09
   2  10  -5   56.79   36.50
   2  10  -5   14.90   31.80
  -2 -10   5   -4.10   92.59
   1  10  -5  206.18   42.60
   1  10  -5  197.78   38.80
  -1 -10   5  173.58  108.09
   0  10  -5  115.09   33.80
   0 -10   5   87.29   31.20
   0 -10   5  -17.70  100.09
  -1  10  -5   11.00   27.00
   1 -10   5   15.70   30.20
   1 -10   5  -16.70   23.80
  -2  10  -5   45.40   26.10
   2 -10   5   62.79   33.30
   2 -10   5    0.90   26.30
   3 -10   5   39.80   27.80
   3 -10   5   70.29   36.20
   4 -10   5   11.80   37.00
   4 -10   5    2.10   27.30
   5 -10   5   65.09   41.10
   5 -10   5   29.80   28.70
   5   9  -5   67.79   29.60
   5   9  -5   69.69   34.90
  -5  -9   5  156.78   77.59
   4   9  -5  216.58   40.20
   4   9  -5  196.58   34.70
   3   9  -5  136.19   20.30
   3   9  -5  170.98   38.20
   3   9  -5  141.49   36.10
  -3  -9   5  244.28   94.89
   2   9  -5  -15.90   29.30
   2   9  -5   -1.20   28.80
   2   9  -5   -7.70   13.50
  -2  -9   5  -92.09   81.99
   1   9  -5  105.69   18.90
   1   9  -5   85.79   31.50
  -1  -9   5  133.79   28.70
  -1  -9   5  139.19   94.59
   0   9  -5  175.78   33.50
   0  -9   5  154.48   91.99
   0  -9   5  184.18   34.20
  -1   9  -5   43.50   26.40
   1  -9   5   -9.70   22.20
   1  -9   5   -8.40   27.70
  -2   9  -5  161.28   62.79
  -2   9  -5   56.99   26.00
   2  -9   5   30.20   24.80
   2  -9   5   79.09   32.60
   8   8  -5   37.60   32.70
   8   8  -5   55.99   31.80
  -8  -8   5  -35.90   57.09
   7   8  -5   34.70   32.80
   7   8  -5   52.99   30.40
   6   8  -5    1.00   18.20
   6   8  -5   23.40   30.90
   6   8  -5   41.00   28.40
   5   8  -5  191.08   38.90
   5   8  -5  211.18   25.00
   5   8  -5  181.38   31.90
   4   8  -5   48.10   29.40
   4   8  -5   61.29   29.50
   4   8  -5   37.80   16.50
  -4  -8   5  -33.60   34.40
  -4  -8   5   73.79   74.39
   3   8  -5  249.68   29.30
   3   8  -5  270.47   39.70
   3   8  -5  194.38   37.20
  -3  -8   5  324.77   88.59
   2   8  -5  -15.50   13.50
   2   8  -5   15.10   26.50
  -2  -8   5    2.90   75.69
  -2  -8   5  -28.60   27.20
  -2  -8   5   10.10   20.50
   1   8  -5    6.80   25.50
  -1  -8   5   34.40   24.10
  -1  -8   5   22.20   74.99
   0   8  -5   30.30   25.60
   0  -8   5   16.80   68.09
   0  -8   5   22.20   24.70
   0  -8   5   10.00   20.80
  -1   8  -5  768.22   60.99
   1  -8   5  811.62   65.09
   1  -8   5  846.82   64.59
   2  -8   5   18.80   28.60
  -6   8  -5  270.27   70.59
  -7   8  -5  669.43  113.79
   9   7  -5  119.09   32.20
   9   7  -5   71.59   27.50
   9   7  -5  135.49   37.90
  -9  -7   5  109.19   60.89
   8   7  -5   16.00   30.00
   8   7  -5   29.70   28.60
   8   7  -5    5.10   21.60
  -8  -7   5  -38.90   51.59
   7   7  -5   -7.30   19.70
   7   7  -5   22.70   30.00
   7   7  -5   28.10   25.00
  -7  -7   5  -55.19   47.10
   6   7  -5   42.00   26.40
   6   7  -5   48.90   30.50
   6   7  -5   47.00   20.30
  -6  -7   5  -26.90   40.90
  -6  -7   5  164.58   72.99
   5   7  -5  168.78   35.90
   5   7  -5  197.18   33.90
   5   7  -5  170.38   23.40
  -5  -7   5  326.57   80.99
   4   7  -5  367.96   35.00
   4   7  -5  271.37   40.80
   4   7  -5  385.96   50.59
  -4  -7   5  389.86   94.39
   3   7  -5  586.84   40.50
   3   7  -5  474.95   53.09
  -3  -7   5  418.66   68.29
  -3  -7   5  637.84  100.49
   2   7  -5   77.09   16.50
   2   7  -5   60.19   26.10
  -2  -7   5   49.40   27.10
  -2  -7   5   79.89   67.79
  -2  -7   5   72.59   22.10
   1   7  -5   28.80   24.00
  -1  -7   5   57.29   64.79
  -1  -7   5   29.10   21.80
   0   7  -5  169.88   30.10
   0  -7   5  136.89   24.30
   0  -7   5  176.08   29.00
   0  -7   5  161.18   65.79
  -1   7  -5   88.49   24.30
   1  -7   5   63.39   21.10
   1  -7   5   90.59   27.40
  -2   7  -5   71.29   22.10
   2  -7   5   77.19   28.20
   2  -7   5   53.79   21.20
  -3   7  -5  122.89   24.00
   3  -7   5  147.89   32.50
   3  -7   5  106.29   23.70
  -4   7  -5   99.29   50.79
  -4   7  -5   28.10   20.40
   4  -7   5   73.69   31.20
   4  -7   5   51.99   22.70
  -5   7  -5  211.98   58.79
   5  -7   5   91.69   26.40
   5  -7   5  140.89   38.30
  -6   7  -5  280.97   66.39
  -7   7  -5  211.98   67.69
  -8   7  -5  587.34  114.39
   9   6  -5   21.70   26.30
   9   6  -5   24.00   31.00
   9   6  -5  -15.20   22.30
  -9  -6   5    4.90   53.79
   8   6  -5  119.79   33.50
   8   6  -5  171.28   30.90
   8   6  -5  113.79   25.70
  -8  -6   5  157.38   56.69
   7   6  -5  199.38   36.50
   7   6  -5  252.37   29.60
  -7  -6   5  207.38   54.39
   6   6  -5   63.79   27.20
   6   6  -5   69.99   24.40
   6   6  -5   60.09   20.90
  -6  -6   5   19.20   41.30
  -6  -6   5  156.18   70.09
   5   6  -5    7.00   23.40
   5   6  -5   14.20   22.00
   5   6  -5   17.10   16.30
  -5  -6   5   -8.10   58.09
  -5  -6   5   -2.70   36.00
   4   6  -5   38.00   25.60
   4   6  -5   70.49   16.90
  -4  -6   5   59.59   33.40
  -4  -6   5   79.39   63.39
   3   6  -5  193.08   31.80
   3   6  -5  283.97   28.80
  -3  -6   5  390.86   77.29
  -3  -6   5  257.07   56.99
  -3  -6   5  242.78   31.90
   2   6  -5   66.29   22.60
   2   6  -5   64.79   14.90
  -2  -6   5   73.49   19.80
  -2  -6   5   44.60   22.80
  -2  -6   5   78.59   56.89
   1   6  -5  766.92   59.29
  -1  -6   5  868.91   57.69
  -1  -6   5  826.92   96.39
   0   6  -5   86.29   22.70
   0  -6   5  141.19   56.89
   0  -6   5   60.49   17.70
   0  -6   5   69.39   22.30
  -1   6  -5  127.49   24.00
   1  -6   5  101.79   20.60
   1  -6   5  130.79   26.20
  -2   6  -5  122.09   22.40
  -2   6  -5   76.29   41.10
  -2   6  -5  141.69   51.49
   2  -6   5   97.69   26.80
   2  -6   5   80.29   19.90
  -3   6  -5  196.28   47.50
  -3   6  -5  199.48   26.70
  -3   6  -5  349.96   85.99
   3  -6   5  212.18   27.60
   3  -6   5  203.78   33.50
  -4   6  -5  267.97   58.89
  -4   6  -5  169.98   24.50
  -4   6  -5  120.79   44.30
   4  -6   5  160.98   26.50
   4  -6   5  210.98   35.50
  -5   6  -5  550.14   88.09
   5  -6   5  498.05   52.69
   5  -6   5  452.55   55.29
  -6   6  -5   64.29   44.10
  -6   6  -5   67.99   69.99
   6  -6   5    7.80   30.80
   6  -6   5  -29.70   21.10
  -7   6  -5  130.59   85.79
  -7   6  -5   73.99   48.00
   7  -6   5   10.20   33.40
  -8   6  -5  109.29  101.59
   8  -6   5  -12.60   23.80
   8  -6   5   24.10   37.80
  -9   6  -5  825.52  177.48
  -9   6  -5  642.24  113.09
  10   5  -5   50.19   32.60
  10   5  -5  113.69   30.20
  10   5  -5   46.00   28.50
 -10  -5   5  149.09   58.19
   9   5  -5    1.40   24.00
   9   5  -5  -11.10   27.40
   9   5  -5   -7.30   22.40
  -9  -5   5   37.70   52.29
   8   5  -5   54.19   24.00
   8   5  -5   31.90   27.30
   8   5  -5   20.40   20.90
   8   5  -5   38.60   16.30
  -8  -5   5   27.30   45.80
   7   5  -5   -6.20   20.20
   7   5  -5  -15.40   19.40
   7   5  -5    3.50   24.20
  -7  -5   5   19.50   43.20
  -7  -5   5   94.79   68.89
   6   5  -5  191.68   25.50
   6   5  -5  179.28   27.40
   6   5  -5  209.38   33.40
  -6  -5   5  156.78   45.20
   5   5  -5  147.39   28.70
   5   5  -5  133.59   24.70
   5   5  -5  126.59   20.40
  -5  -5   5  163.88   58.99
  -5  -5   5  116.69   37.40
   4   5  -5   75.59   16.60
   4   5  -5   55.99   23.20
  -4  -5   5   59.89   30.40
  -4  -5   5   60.89   53.09
   3   5  -5   64.39   21.30
   3   5  -5   82.89   15.00
  -3  -5   5  104.59   51.89
  -3  -5   5   50.49   24.80
  -3  -5   5   50.09   18.50
   2   5  -5 1790.72  103.29
   2   5  -5 1819.02   98.39
  -2  -5   5 1851.91  128.19
  -2  -5   5 1840.92  100.29
  -2  -5   5 1536.75  105.09
   1   5  -5   -1.10   18.20
  -1  -5   5    3.30   17.10
  -1  -5   5   17.60   43.80
   0   5  -5   49.30   18.30
   0  -5   5   41.30   18.50
   0  -5   5   38.00   14.90
   0  -5   5  104.39   48.20
  -1   5  -5  127.49   33.70
  -1   5  -5  128.09   21.20
   1  -5   5   92.99   18.30
   1  -5   5  102.59   23.00
   1  -5   5  125.79   42.30
  -2   5  -5   30.60   31.30
  -2   5  -5    5.10   28.80
  -2   5  -5    8.20   15.60
   2  -5   5   31.20   20.20
   2  -5   5   11.40   14.80
  -3   5  -5   20.40   35.90
  -3   5  -5    7.60   29.90
  -3   5  -5    5.90   16.20
   3  -5   5   10.40   15.80
   3  -5   5   18.80   21.80
  -4   5  -5 1401.76  114.59
  -4   5  -5 1575.44   89.19
  -4   5  -5 1627.34  126.09
   4  -5   5 1454.65   95.29
   4  -5   5 1531.35   92.69
  -5   5  -5   30.70   38.00
  -5   5  -5   29.70   62.59
   5  -5   5   21.00   27.70
   5  -5   5   39.50   20.00
  -6   5  -5   26.70   79.79
  -6   5  -5   29.30   40.60
   6  -5   5   35.10   30.70
   6  -5   5   35.90   20.90
  -7   5  -5   17.30   43.20
  -7   5  -5 -108.29   94.39
   7  -5   5  -10.90   20.20
   7  -5   5    1.80   34.20
  -8   5  -5  166.38   54.79
  -8   5  -5   -4.30  122.59
   8  -5   5   76.59   26.20
   8  -5   5   65.09   38.40
  -9   5  -5  109.99   53.29
   9  -5   5  -40.50   23.50
   9  -5   5  -32.30   36.40
  10   4  -5   17.20   25.50
  10   4  -5   44.10   30.20
 -10  -4   5  155.78   56.19
   9   4  -5   43.00   29.30
   9   4  -5   40.40   17.00
   9   4  -5   48.80   23.10
   9   4  -5   31.10   23.30
  -9  -4   5   83.29   48.30
   8   4  -5  125.59   25.00
   8   4  -5  116.39   19.10
   8   4  -5   94.79   23.90
   8   4  -5  125.69   30.30
  -8  -4   5  110.09   48.10
   7   4  -5   48.00   25.70
   7   4  -5   81.49   21.70
   7   4  -5   91.29   21.30
  -7  -4   5   80.89   42.60
   6   4  -5  325.67   36.90
   6   4  -5  377.36   39.90
   6   4  -5  228.98   33.10
  -6  -4   5  244.08   47.00
  -6  -4   5  357.96   78.29
   5   4  -5  267.67   31.70
   5   4  -5  314.47   37.20
   5   4  -5  190.78   29.10
  -5  -4   5  303.57   72.69
  -5  -4   5  176.48   39.90
   4   4  -5   26.30   19.10
   4   4  -5   54.09   14.80
  -4  -4   5   57.49   28.00
  -4  -4   5   58.19   43.20
   3   4  -5  663.23   50.89
   3   4  -5  809.02   47.50
  -3  -4   5  747.23   49.99
  -3  -4   5  648.24   63.59
  -3  -4   5  794.52   77.59
   2   4  -5   32.00   13.60
   2   4  -5   43.70   13.30
   2   4  -5   34.90   18.50
  -2  -4   5   34.60   39.00
  -2  -4   5   28.30   18.50
  -2  -4   5   21.30   15.50
   1   4  -5   91.09   19.60
  -1  -4   5   85.19   43.80
  -1  -4   5   65.29   17.60
   0   4  -5  975.00   56.29
   0  -4   5  858.91   56.49
   0  -4   5  822.72   81.29
   0  -4   5  762.72   62.39
  -1   4  -5  357.06   33.40
   1  -4   5  391.06   58.69
   1  -4   5  363.46   37.60
   1  -4   5  357.56   35.10
  -2   4  -5  549.25   39.80
  -2   4  -5  518.85   60.89
  -2   4  -5  554.24   60.09
   2  -4   5  519.75   44.20
   2  -4   5  493.75   42.00
  -3   4  -5  342.77   66.89
  -3   4  -5  288.77   56.69
   3  -4   5  287.87   36.80
   3  -4   5  298.57   34.60
  -4   4  -5  228.68   57.69
  -4   4  -5  137.19   37.70
   4  -4   5  138.49   21.50
   4  -4   5  167.78   30.40
  -5   4  -5  433.06   78.29
  -5   4  -5  547.75   88.39
   5  -4   5  404.06   49.90
   5  -4   5  447.66   43.90
  -6   4  -5   51.29   41.80
  -6   4  -5   -5.30   87.29
   6  -4   5   40.20   30.80
   6  -4   5   16.20   18.90
  -7   4  -5   62.99   46.00
  -7   4  -5  -47.70  106.09
   7  -4   5   69.39   22.30
   7  -4   5  101.59   34.30
  -8   4  -5  134.19   53.69
   8  -4   5  216.88   45.40
   8  -4   5  147.49   27.10
  -9   4  -5   50.69   51.49
   9  -4   5  -17.40   22.50
   9  -4   5  -15.60   37.20
 -10  -3   5  513.85  103.99
   9   3  -5   19.70   25.40
   9   3  -5   14.80   16.30
   9   3  -5   41.80   19.80
   9   3  -5   20.10   23.10
  -9  -3   5   87.09   46.10
   8   3  -5   64.19   26.10
   8   3  -5   66.39   22.60
   8   3  -5  105.19   22.00
   8   3  -5   88.39   18.30
  -8  -3   5  117.69   44.70
  -8  -3   5  152.98   56.49
   7   3  -5   22.00   14.80
   7   3  -5   15.90   16.60
   7   3  -5   -3.30   19.00
   7   3  -5   11.80   22.40
  -7  -3   5    7.80   37.20
  -7  -3   5   45.00   51.69
   6   3  -5  165.98   22.10
   6   3  -5  136.99   23.00
   6   3  -5  122.39   25.70
  -6  -3   5   85.79   37.80
  -6  -3   5  222.88   60.69
   5   3  -5   91.59   22.30
   5   3  -5  113.59   19.20
   5   3  -5   84.49   17.00
  -5  -3   5   65.49   31.00
  -5  -3   5  146.59   49.99
   4   3  -5 2005.70  103.99
   4   3  -5 1637.74  105.69
  -4  -3   5 2006.80  125.19
  -4  -3   5 1777.72  117.89
   3   3  -5  273.07   25.40
   3   3  -5  263.97   31.40
  -3  -3   5  196.68   48.90
  -3  -3   5  242.88   49.30
  -3  -3   5  281.27   29.90
   2   3  -5  337.17   33.40
   2   3  -5  306.17   29.00
   2   3  -5  345.67   35.10
   2   3  -5  390.36   36.30
  -2  -3   5  315.97   31.70
  -2  -3   5  336.57   45.90
  -2  -3   5  224.58   55.39
   1   3  -5   67.79   17.40
  -1  -3   5   62.29   43.50
  -1  -3   5   50.49   16.60
   0   3  -5  674.73   44.50
   0  -3   5  611.74   45.00
   0  -3   5  584.54   70.69
  -1   3  -5  915.41   73.99
  -1   3  -5  908.01   57.49
   1  -3   5  941.91   58.59
   1  -3   5  960.70   79.89
   1  -3   5  894.91   60.29
   1  -3   5  922.81   69.69
  -2   3  -5  896.01   74.99
   2  -3   5  911.81   56.79
   2  -3   5  893.41   72.89
   2  -3   5  816.02   57.99
  -3   3  -5  110.99   32.00
   3  -3   5  119.59   24.60
   3  -3   5  126.19   18.40
  -4   3  -5   58.59   32.70
   4  -3   5   78.99   23.40
   4  -3   5   48.70   15.40
  -5   3  -5   71.89   37.70
   5  -3   5   30.60   24.70
   5  -3   5   58.89   17.10
  -6   3  -5 1629.54  136.39
   6  -3   5 1799.42  112.89
   6  -3   5 2008.70  107.59
  -7   3  -5   36.00   44.10
   7  -3   5   32.80   19.10
   7  -3   5   54.39   33.50
  -8   3  -5   -5.90   46.10
   8  -3   5  -11.60   18.80
   8  -3   5   -0.50   33.30
  -9   3  -5   -5.60   49.40
   9  -3   5  -17.00   20.70
   9  -3   5   30.60   38.50
 -10   3  -5   25.00   53.29
  10  -3   5  -52.69   23.70
  10  -3   5   34.80   41.90
  11   2  -5   38.60   27.30
  10   2  -5    4.90   16.80
  10   2  -5  -14.40   21.80
 -10  -2   5   34.50   39.20
   9   2  -5  216.18   31.60
   9   2  -5  247.98   34.60
   9   2  -5  287.87   35.20
   9   2  -5  318.17   36.00
  -9  -2   5   61.69  107.49
  -9  -2   5  252.87   59.39
  -9  -2   5  199.78   42.80
   8   2  -5  220.88   29.70
   8   2  -5  288.07   32.00
   8   2  -5  270.67   34.10
   8   2  -5  236.58   33.00
  -8  -2   5  219.38   92.99
  -8  -2   5  265.57   50.49
  -8  -2   5  299.07   61.39
   7   2  -5   14.10   21.80
   7   2  -5   39.90   19.40
   7   2  -5   42.10   15.20
   7   2  -5   40.90   15.40
  -7  -2   5   15.10   35.40
  -7  -2   5   69.99   65.89
  -7  -2   5   66.79   46.30
   6   2  -5  368.36   32.70
   6   2  -5  370.16   34.70
   6   2  -5  326.97   37.30
   6   2  -5  300.07   38.20
  -6  -2   5  320.47   69.79
  -6  -2   5  338.07   64.69
   5   2  -5  677.33   47.20
   5   2  -5  659.33   49.99
  -5  -2   5  731.93   73.39
  -5  -2   5  712.83   71.99
   4   2  -5  286.17   26.40
   4   2  -5  244.78   30.40
  -4  -2   5  221.88   34.10
  -4  -2   5  210.38   49.60
  -4  -2   5  321.97   53.69
   3   2  -5 2260.77  120.09
   3   2  -5 2226.38  122.09
  -3  -2   5 2097.39  135.49
  -3  -2   5 2236.48  132.69
   2   2  -5   45.10   12.90
   2   2  -5   76.19   17.50
   2   2  -5   49.30   12.50
  -2  -2   5   18.90   22.40
  -2  -2   5   41.50   16.10
  -2  -2   5   28.50   32.70
   1   2  -5   80.29   32.00
   1   2  -5   80.69   15.50
   1   2  -5   69.69   16.50
  -1  -2   5   71.89   15.50
  -1  -2   5   39.50   31.40
  -1  -2   5   58.99   15.00
   0   2  -5  751.32   61.79
   0   2  -5  741.43   48.70
   0   2  -5  864.71   49.60
   0   2  -5  781.82   50.19
   0  -2   5  769.22   50.09
   0  -2   5  830.42   67.19
  -1   2  -5 2355.46  132.79
  -1   2  -5 2550.74  138.19
   1  -2   5 2520.25  144.89
   1  -2   5 2350.86  133.29
   1  -2   5 2382.36  136.59
   2  -2   5  944.11   75.49
   2  -2   5  934.01   61.69
   2  -2   5  964.70   58.89
  -3   2  -5  490.95   60.79
   3  -2   5  426.66   35.10
   3  -2   5  375.96   39.40
   3  -2   5  449.26   52.59
  -4   2  -5   34.50   29.70
  -4   2  -5   30.70   21.30
   4  -2   5   27.10   13.10
   4  -2   5   32.40   33.00
   4  -2   5   20.10   18.70
  -5   2  -5  184.88   33.20
  -5   2  -5  159.98   39.90
   5  -2   5  216.08   29.60
   5  -2   5  184.88   30.30
  -6   2  -5   34.10   39.40
  -6   2  -5   20.80   31.90
   6  -2   5   24.00   26.00
   6  -2   5    9.00   15.00
  -7   2  -5  445.26   89.19
   7  -2   5  551.74   47.20
   7  -2   5  563.44   49.60
   7  -2   5  573.44   57.89
  -8   2  -5   -3.60   45.30
   8  -2   5    2.20   33.00
   8  -2   5   -4.30   17.60
   8  -2   5   -4.30   20.10
  -9   2  -5  -26.90   49.60
   9  -2   5  -22.60   36.10
   9  -2   5  -37.70   18.40
 -10   2  -5   16.70   55.99
  10  -2   5   76.39   44.10
  11   1  -5   52.09   27.00
 -11  -1   5   87.19  132.99
  10   1  -5   35.20   19.40
  10   1  -5   27.40   24.00
 -10  -1   5  -48.00  114.89
   9   1  -5   49.80   24.00
   9   1  -5   87.89   20.10
   9   1  -5  114.89   28.30
  -9  -1   5  -68.99   98.19
  -9  -1   5  113.79   36.80
   8   1  -5   44.50   21.00
   8   1  -5   79.49   15.80
   8   1  -5   40.80   22.70
   8   1  -5   67.29   18.40
  -8  -1   5   72.39   32.30
  -8  -1   5  118.29   44.00
  -8  -1   5   47.90   85.69
  -8  -1   5  101.99   44.10
   7   1  -5   53.19   18.20
   7   1  -5   45.30   21.00
   7   1  -5   45.90   16.20
   7   1  -5   48.60   13.70
  -7  -1   5   22.10   67.39
  -7  -1   5   42.80   40.10
  -7  -1   5   48.80   36.40
   6   1  -5  543.65   43.80
   6   1  -5  547.35   41.00
   6   1  -5  499.45   36.20
   6   1  -5  465.25   40.70
  -6  -1   5  555.54   97.19
  -6  -1   5  521.15   64.69
  -6  -1   5  543.25   71.69
   5   1  -5  324.37   27.30
   5   1  -5  308.57   32.80
   5   1  -5  331.17   31.70
  -5  -1   5  275.87   75.09
  -5  -1   5  303.07   52.09
  -5  -1   5  288.07   56.39
   4   1  -5   65.69   17.40
   4   1  -5   62.79   12.80
  -4  -1   5   18.80   38.00
  -4  -1   5   50.79   33.40
   3   1  -5 1454.45  112.59
   3   1  -5 1634.34   83.89
   3   1  -5 1593.14   81.79
  -3  -1   5 1259.47   98.59
  -3  -1   5 1447.76   98.59
  -3  -1   5 1359.46   95.29
   2   1  -5 4620.84  258.67
   2   1  -5 5452.05  272.27
   2   1  -5 4733.13  261.37
   2   1  -5 5126.19  258.97
   2   1  -5 5112.09  258.67
  -2  -1   5 4619.84  268.17
  -2  -1   5 4588.74  258.37
  -2  -1   5 5022.90  259.87
   1   1  -5 1449.15   80.99
   1   1  -5 1448.36   91.59
   1   1  -5 1505.15   80.59
  -1  -1   5 1391.06   90.49
  -1  -1   5 1349.27   79.89
  -1  -1   5 1533.45   81.99
   0   1  -5  365.16   30.10
   0   1  -5  352.56   28.50
   0   1  -5  327.97   39.70
   0  -1   5  373.36   29.30
   0  -1   5  354.16   38.20
  -1   1  -5  198.68   33.90
  -1   1  -5  212.28   25.30
  -1   1  -5  215.28   23.00
  -1   1  -5  214.68   21.30
   1  -1   5  170.88   35.90
   1  -1   5  214.58   25.50
   1  -1   5  225.48   28.40
  -2   1  -5  611.54   38.20
   2  -1   5  525.15   54.89
   2  -1   5  612.64   40.10
   2  -1   5  584.84   43.50
   2  -1   5  473.75   52.49
   2  -1   5  609.84   39.10
  -3   1  -5  786.32   49.00
  -3   1  -5  936.11   74.49
   3  -1   5  834.22   50.79
   3  -1   5  743.73   54.29
   3  -1   5  774.72   52.19
  -4   1  -5 1550.44   94.39
  -4   1  -5 1297.97  100.19
   4  -1   5 1499.75   81.19
   4  -1   5 1298.27   84.69
   4  -1   5 1461.15   82.99
  -5   1  -5  716.03   79.89
  -5   1  -5  846.22   72.99
   5  -1   5  707.63   58.29
   5  -1   5  821.12   51.09
   5  -1   5  814.12   53.89
  -6   1  -5  185.98   45.20
  -6   1  -5  183.58   37.30
   6  -1   5  203.38   29.40
   6  -1   5  148.99   23.40
   6  -1   5  186.88   24.40
   6  -1   5  219.68   33.60
  -7   1  -5   36.30   42.10
  -7   1  -5   97.79   38.10
   7  -1   5   69.69   20.80
   7  -1   5   71.29   22.30
   7  -1   5   79.79   30.70
   7  -1   5   62.89   17.00
  -8   1  -5    1.80   45.60
  -8   1  -5  113.09   42.80
   8  -1   5   48.30   23.50
   8  -1   5   63.39   34.90
   8  -1   5   43.80   23.80
   8  -1   5   30.00   17.20
  -9   1  -5   14.70   48.90
   9  -1   5   69.99   39.90
   9  -1   5   34.50   20.40
   9  -1   5  101.69   27.60
 -10   1  -5    1.50   53.79
  10  -1   5   96.19   44.80
  10  -1   5   59.19   28.90
 -11   0   5  253.27  134.99
  10   0  -5    9.70   19.10
  10   0  -5  -11.20   24.00
 -10   0   5  -98.49  110.89
   9   0  -5   49.00   23.20
   9   0  -5   68.29   19.60
  -9   0   5   68.19  100.89
  -9   0   5   80.69   34.80
   8   0  -5    2.60   19.40
   8   0  -5    5.30   16.00
   8   0  -5   -2.40   20.40
   8   0  -5   -4.20   18.30
  -8   0   5  -55.69   81.29
  -8   0   5   28.20   32.00
   7   0  -5  340.27   36.80
   7   0  -5  274.67   37.20
   7   0  -5  367.86   27.70
   7   0  -5  366.56   37.70
  -7   0   5  413.46   58.19
  -7   0   5  328.07   61.19
   6   0  -5   -1.30   13.20
   6   0  -5   12.90   14.50
   6   0  -5    7.90    9.00
   6   0  -5   16.40   15.80
  -6   0   5   25.90   56.29
  -6   0   5   -9.10   32.70
  -6   0   5   -6.60   24.80
   5   0  -5  635.34   43.80
   5   0  -5  687.23   43.80
   5   0  -5  605.74   38.00
   5   0  -5  624.14   43.70
  -5   0   5  593.74   62.09
  -5   0   5  581.64   85.09
   4   0  -5   -0.70   10.20
   4   0  -5   -8.40   13.70
   4   0  -5   -5.60   10.40
  -4   0   5  -10.40   27.90
   3   0  -5 1221.78   66.29
   3   0  -5 1135.09   64.99
  -3   0   5 1071.29   82.09
  -3   0   5 1099.79   65.69
   2   0  -5    0.30    8.20
   2   0  -5   -7.80   10.60
   2   0  -5   -1.30   13.80
   2   0  -5  -12.00   22.90
   2   0  -5  -10.00   18.10
  -2   0   5  -23.00   23.60
  -2   0   5   -0.90   10.20
   1   0  -5 2332.97  126.89
   1   0  -5 2218.98  127.89
   1   0  -5 2170.18  126.69
   1   0  -5 2442.66  132.19
   1   0  -5 2417.26  137.89
  -1   0   5 2410.36  137.09
  -1   0   5 2487.55  133.39
  -1   0   5 2538.35  129.09
   0   0  -5   -9.00   10.10
   0   0  -5   -2.70   14.20
   0   0  -5  -14.60   17.50
   0   0  -5    5.20   11.10
   0   0  -5   -3.70    9.30
   0   0   5    9.80    9.60
   0   0   5  -10.60   19.50
   0   0   5   -9.20   10.80
  -1   0  -5  394.16   32.20
  -1   0  -5  453.65   31.90
  -1   0  -5  430.36   38.50
  -1   0  -5  443.46   39.20
   1   0   5  496.35   32.50
   1   0   5  436.76   36.20
   1   0   5  402.36   37.70
   1   0   5  453.25   33.60
  -2   0  -5   36.10   18.90
  -2   0  -5    0.00   10.10
  -2   0  -5   -8.00   14.50
  -2   0  -5   -2.30    8.10
   2   0   5    0.50   10.80
   2   0   5   -8.50   19.10
   2   0   5  -19.60   15.10
   2   0   5    0.40   11.50
  -3   0  -5 2940.91  152.48
  -3   0  -5 2973.30  161.08
  -3   0  -5 2864.11  166.18
   3   0   5 2642.74  157.48
   3   0   5 2711.23  154.58
   3   0   5 2963.30  156.58
   3   0   5 3005.50  152.88
  -4   0  -5   18.20   22.00
  -4   0  -5    5.50   24.20
  -4   0  -5   -1.60    7.00
   4   0   5   -9.90   12.60
   4   0   5    0.60    9.60
   4   0   5   11.20   17.20
  -5   0  -5  758.12   47.20
  -5   0  -5  792.42   78.69
  -5   0  -5  845.82   73.69
   5   0   5  771.42   52.89
   5   0   5  817.42   49.30
   5   0   5  730.83   51.89
   5   0   5  749.13   56.39
  -6   0  -5   -3.60   30.60
  -6   0  -5    5.50   36.00
   6   0   5   -6.50   11.70
   6   0   5  -15.90   16.50
   6   0   5   -3.00   17.10
   6   0   5   -9.80   23.60
  -7   0  -5  119.29   38.30
  -7   0  -5   89.69   45.40
   7   0   5  145.59   34.00
   7   0   5   86.09   22.80
   7   0   5  104.39   16.80
   7   0   5  135.09   23.90
  -8   0  -5    5.60   37.30
  -8   0  -5  -33.20   42.60
   8   0   5  -20.90   21.40
   8   0   5   -4.30   31.40
   8   0   5  -33.50   13.70
   8   0   5    3.80   20.00
   9   0   5  435.06   53.99
   9   0   5  519.35   62.19
   9   0   5  541.45   53.59
 -11   1   5  375.96  142.29
 -10   1   5  234.68  119.79
   9  -1  -5   68.19   24.50
   9  -1  -5  100.89   21.50
  -9   1   5  225.88  103.79
   8  -1  -5   53.49   21.40
   8  -1  -5   56.19   19.00
  -8   1   5  145.59   86.29
  -8   1   5   80.59   36.90
   7  -1  -5   46.10   19.10
   7  -1  -5   67.79   19.30
   7  -1  -5   54.19   16.60
  -7   1   5   44.30   67.39
  -7   1   5   55.79   33.90
   6  -1  -5  553.94   38.90
   6  -1  -5  509.45   41.50
   6  -1  -5  439.26   40.30
  -6   1   5  487.65   99.29
  -6   1   5  490.45   64.09
   5  -1  -5  325.37   32.50
   5  -1  -5  308.57   31.90
   5  -1  -5  360.66   29.40
  -5   1   5  317.77   50.39
  -5   1   5  323.27   73.59
  -5   1   5  301.27   50.39
   4  -1  -5   49.60   25.80
   4  -1  -5   53.79   12.90
   4  -1  -5   89.89   15.00
   4  -1  -5   95.09   15.30
  -4   1   5   53.49   14.00
  -4   1   5   60.69   33.00
  -4   1   5   38.70   37.10
   3  -1  -5 1593.14   88.19
   3  -1  -5 1712.23   87.69
   3  -1  -5 1500.75   86.09
   3  -1  -5 1617.44  100.49
   3  -1  -5 1647.94   89.69
  -3   1   5 1491.05  103.19
   2  -1  -5 5140.89  264.67
   2  -1  -5 4817.42  264.47
   2  -1  -5 5072.29  265.07
   2  -1  -5 5277.47  277.37
   2  -1  -5 5087.99  274.47
  -2   1   5 5134.69  276.17
  -2   1   5 4689.93  264.77
  -2   1   5 5179.58  277.17
   1  -1  -5 1379.86   80.19
   1  -1  -5 1488.15   89.79
   1  -1  -5 1560.74   80.59
   1  -1  -5 1483.65   91.29
   1  -1  -5 1426.36   81.39
  -1   1   5 1461.85   91.59
  -1   1   5 1521.65   92.59
  -1   1   5 1432.26   81.89
  -1   1   5 1435.56   80.29
   0  -1  -5  322.07   25.70
   0  -1  -5  281.77   37.40
   0  -1  -5  318.07   34.30
   0  -1  -5  319.77   25.20
   0   1   5  385.16   38.40
   0   1   5  384.56   28.60
   0   1   5  355.66   27.50
   0   1   5  366.56   41.10
  -1  -1  -5  185.58   27.70
  -1  -1  -5  214.78   22.00
  -1  -1  -5  205.08   28.10
  -1  -1  -5  194.78   21.10
  -1  -1  -5  146.39   33.60
  -1  -1  -5  216.98   36.50
   1   1   5  217.38   23.80
   1   1   5  195.38   29.30
   1   1   5  188.78   22.50
  -2  -1  -5  589.04   40.50
  -2  -1  -5  590.24   38.50
  -2  -1  -5  544.25   52.39
  -2  -1  -5  686.73   47.40
  -2  -1  -5  579.94   35.00
   2   1   5  548.15   45.00
   2   1   5  550.24   40.30
   2   1   5  569.24   40.90
  -3  -1  -5  827.12   66.79
  -3  -1  -5  770.42   44.10
   3   1   5  738.13   50.39
   3   1   5  804.52   51.49
  -4  -1  -5 1465.85   95.59
  -4  -1  -5 1351.56   76.39
  -4  -1  -5 1377.16   97.79
   4   1   5 1401.26   82.29
   4   1   5 1489.75   83.19
  -5  -1  -5  756.52   73.89
  -5  -1  -5  782.72   77.99
  -5  -1  -5  752.52   44.60
   5   1   5  771.62   54.89
   5   1   5  747.43   53.49
   5   1   5  839.62   46.40
   5   1   5  726.93   51.49
  -6  -1  -5  157.18   42.50
  -6  -1  -5  165.28   37.60
   6   1   5  140.29   22.90
   6   1   5  222.38   31.40
   6   1   5  197.98   24.20
   6   1   5  190.08   25.50
  -7  -1  -5   41.20   36.60
  -7  -1  -5   59.39   43.50
   7   1   5  108.99   30.20
   7   1   5   82.99   21.40
   7   1   5   63.89   22.70
   7   1   5   67.39   13.70
  -8  -1  -5  -13.00   45.40
  -8  -1  -5   28.10   39.30
   8   1   5   65.89   24.90
   8   1   5   54.89   23.70
   8   1   5   73.39   31.90
  -9  -1  -5   42.80   43.40
   9   1   5   34.80   25.20
   9   1   5   28.30   33.80
   9   1   5   25.50   25.70
 -10  -1  -5  139.59   49.80
 -10  -1  -5  -16.20   53.99
  10   1   5    4.20   41.30
  10   1   5   32.70   25.80
  10   1   5   66.89   39.10
  11  -2  -5   43.60   22.90
  11  -2  -5   41.60   28.90
 -10   2   5  274.37  112.59
 -10   2   5  420.96   86.19
  -9   2   5  543.05   88.49
   8  -2  -5  248.78   28.80
   8  -2  -5  188.38   28.70
   7  -2  -5   31.80   17.60
   7  -2  -5   28.30   18.20
  -7   2   5  100.39   72.09
  -7   2   5   47.80   38.10
   6  -2  -5  299.37   36.60
   6  -2  -5  320.07   33.90
  -6   2   5  363.36   74.59
  -6   2   5  271.57   47.60
   5  -2  -5  698.93   48.00
   5  -2  -5  668.23   45.60
  -5   2   5  620.04   66.69
  -5   2   5  683.43   88.19
   4  -2  -5  289.67   27.40
   4  -2  -5  244.28   28.40
  -4   2   5  213.38   48.30
   3  -2  -5 2210.58  124.29
   3  -2  -5 2319.27  126.49
  -3   2   5 2394.36  148.09
   2  -2  -5   42.00    8.20
   2  -2  -5   39.50   10.50
   2  -2  -5   56.29   10.20
  -2   2   5    1.20   27.40
  -2   2   5   62.49   10.50
  -2   2   5   50.19   10.60
   1  -2  -5   56.89    9.10
   1  -2  -5   86.09   25.60
   1  -2  -5   68.39   12.90
   1  -2  -5   64.39   10.60
   1  -2  -5   71.89   10.00
   1  -2  -5   61.29   23.20
  -1   2   5   41.50   25.90
  -1   2   5   69.39   11.80
   0  -2  -5  743.83   53.59
   0  -2  -5  729.13   42.90
   0  -2  -5  707.43   43.40
   0  -2  -5  734.13   44.90
   0  -2  -5  725.53   59.59
   0   2   5  730.03   45.40
   0   2   5  723.83   63.09
   0   2   5  771.42   45.20
  -1  -2  -5 2293.57  130.09
  -1  -2  -5 2234.58  122.89
  -1  -2  -5 2243.88  128.79
   1   2   5 2250.47  122.69
   1   2   5 2353.66  123.39
  -2  -2  -5 1019.90   55.59
  -2  -2  -5  986.90   53.99
  -2  -2  -5  959.40   65.89
  -2  -2  -5  854.81   71.49
   2   2   5  904.21   56.39
   2   2   5  834.92   54.89
  -3  -2  -5  376.26   49.50
   3   2   5  346.37   32.50
   3   2   5  382.36   30.70
  -4  -2  -5   44.10   25.50
  -4  -2  -5   45.40   24.30
   4   2   5   41.90   16.60
   4   2   5   29.50   14.70
  -5  -2  -5  178.88   38.60
  -5  -2  -5  170.18   34.20
   5   2   5  213.38   28.40
   5   2   5  168.38   23.10
   5   2   5  208.78   31.60
  -6  -2  -5    6.20   36.10
  -6  -2  -5   26.10   32.30
   6   2   5   14.70   18.60
   6   2   5    8.90   21.40
   6   2   5    3.80   16.70
  -7  -2  -5  565.94   89.39
  -7  -2  -5  522.05   84.89
   7   2   5  538.65   51.39
   7   2   5  610.44   52.39
   7   2   5  540.65   49.50
  -8  -2  -5  -20.50   38.10
  -8  -2  -5  -37.20   45.50
   8   2   5  -10.00   23.10
   8   2   5   20.20   22.20
   8   2   5    2.50   26.90
  -9  -2  -5   35.30   43.50
   9   2   5   12.20   31.90
   9   2   5   -3.50   23.70
   9   2   5  -19.60   24.60
 -10  -2  -5   38.70   49.00
  10   2   5    2.50   28.80
  10   2   5   20.70   25.70
 -10   3   5  556.14   97.09
  -9   3   5  163.38   55.69
  -8   3   5  185.98   56.19
  -8   3   5  262.67   98.89
   7  -3  -5   18.60   18.20
   7  -3  -5   11.60   17.70
  -7   3   5   30.90   71.69
  -7   3   5   33.30   43.50
   6  -3  -5  150.18   21.80
   6  -3  -5  112.39   21.40
  -6   3   5  120.39   66.69
   5  -3  -5   71.09   16.30
   5  -3  -5   69.39   15.40
  -5   3   5   49.00   50.79
   4  -3  -5 1919.51  111.69
   4  -3  -5 1992.20  109.59
  -4   3   5 2063.09  141.49
   3  -3  -5  349.87   26.60
   3  -3  -5  265.47   28.20
   2  -3  -5  305.37   23.30
   2  -3  -5  303.97   27.50
   2  -3  -5  303.37   21.40
  -2   3   5  301.27   23.50
  -2   3   5  284.57   23.20
  -2   3   5  222.28   52.69
   1  -3  -5   79.29   10.50
   1  -3  -5   71.49    9.60
   1  -3  -5   80.99   11.90
   1  -3  -5   63.99   14.50
  -1   3   5   56.79   11.80
  -1   3   5   24.20   27.20
   0  -3  -5  548.65   35.40
   0  -3  -5  495.35   46.50
   0  -3  -5  557.64   34.50
   0  -3  -5  553.34   36.60
   0   3   5  522.55   61.99
   0   3   5  581.64   36.90
  -1  -3  -5  840.42   45.60
  -1  -3  -5  761.12   62.99
  -1  -3  -5  786.92   56.69
   1   3   5  780.12   47.50
   1   3   5  833.62   50.09
  -2  -3  -5  712.33   51.99
  -2  -3  -5  845.02   62.29
  -2  -3  -5  746.23   44.60
   2   3   5  789.02   49.00
  -3  -3  -5   87.99   21.80
  -3  -3  -5   90.89   12.30
  -3  -3  -5   79.89   26.60
   3   3   5  101.79   16.50
  -4  -3  -5   65.99   26.60
  -4  -3  -5   55.29   26.80
   4   3   5   56.49   15.70
  -5  -3  -5   61.99   30.50
  -5  -3  -5   26.60   32.40
   5   3   5   29.60   17.70
  -6  -3  -5 2124.29  149.59
  -6  -3  -5 1814.82  138.99
   6   3   5 2218.48  117.49
   6   3   5 1986.90  116.59
   6   3   5 2162.08  120.19
  -7  -3  -5   -9.50   37.00
  -7  -3  -5   28.80   46.20
   7   3   5   83.99   24.40
   7   3   5   62.69   20.50
   7   3   5   49.60   22.90
  -8  -3  -5  -47.30   46.20
  -8  -3  -5  -22.90   40.90
   8   3   5    9.60   25.00
   8   3   5    0.90   21.10
   8   3   5   16.50   23.70
  -9  -3  -5  -12.20   45.70
   9   3   5   27.50   24.00
   9   3   5   27.40   26.90
 -10  -3  -5    2.00   49.80
  10   3   5   -5.90   28.80
  10   3   5  -19.20   24.10
   7  -4  -5   43.90   21.40
   7  -4  -5   54.99   21.50
  -7   4   5  110.09   91.19
   6  -4  -5  289.67   36.60
   6  -4  -5  308.57   40.10
  -6   4   5  356.76   86.19
   5  -4  -5  236.68   35.70
   5  -4  -5  276.27   31.70
  -5   4   5  299.07   68.39
   4  -4  -5   39.00   14.70
   4  -4  -5   47.40   14.20
  -4   4   5   28.60   44.90
   3  -4  -5  867.41   49.20
   3  -4  -5  813.52   52.69
  -3   4   5  793.12   46.30
  -3   4   5  762.22   82.19
   2  -4  -5   23.30    9.10
   2  -4  -5   37.10   11.40
   2  -4  -5   36.30    8.40
  -2   4   5    6.30   27.60
  -2   4   5   25.90   10.20
  -2   4   5   42.90    9.40
   1  -4  -5   46.50    9.70
   1  -4  -5   54.59    8.80
   1  -4  -5   59.09   11.30
  -1   4   5   55.49   11.60
  -1   4   5   31.20   29.80
   0  -4  -5  895.11   47.40
   0  -4  -5  748.13   47.30
   0   4   5  740.43   46.40
   0   4   5  796.42   74.89
   0   4   5  764.82   48.60
  -1  -4  -5  284.37   47.50
  -1  -4  -5  289.37   22.00
   1   4   5  319.87   29.50
   1   4   5  337.27   56.39
  -2  -4  -5  513.25   52.29
  -2  -4  -5  430.06   28.90
   2   4   5  517.25   37.40
  -3  -4  -5  333.57   50.69
  -3  -4  -5  286.67   23.00
  -3  -4  -5  336.07   55.59
   3   4   5  284.47   31.90
  -4  -4  -5  158.88   37.00
  -4  -4  -5  146.09   31.00
   4   4   5  110.19   19.50
  -5  -4  -5  485.45   77.29
  -5  -4  -5  443.96   76.69
   5   4   5  460.95   43.50
  -6  -4  -5   -3.80   35.30
  -6  -4  -5   19.40   42.20
   6   4   5    9.40   20.10
  -7  -4  -5   78.59   52.19
  -7  -4  -5   55.79   40.10
   7   4   5  102.39   21.70
   7   4   5  125.79   26.30
  -8  -4  -5  135.09   57.49
  -8  -4  -5   64.09   47.50
   8   4   5  197.88   30.90
   8   4   5  173.58   26.40
   9   4   5   23.60   23.70
   9   4   5   14.10   27.60
  -8   5   5  354.06  126.49
   7  -5  -5    0.50   20.20
   7  -5  -5   -6.50   18.20
  -7   5   5  139.29   95.49
   6  -5  -5  190.18   25.10
   6  -5  -5  169.28   25.70
  -6   5   5  322.37   91.19
   5  -5  -5   99.89   19.90
   5  -5  -5  157.88   21.40
  -5   5   5  120.99   68.49
   4  -5  -5   77.59   17.70
   4  -5  -5   73.19   15.00
  -4   5   5   30.20   48.70
   3  -5  -5   75.69   13.00
   3  -5  -5   51.39   14.80
  -3   5   5   62.09   40.00
  -3   5   5   61.09   11.20
   2  -5  -5 1732.33   94.29
   2  -5  -5 1830.32   99.09
  -2   5   5 1803.22   95.79
  -2   5   5 1775.32  125.69
  -2   5   5 1608.34   94.19
   1  -5  -5   15.70   10.10
  -1   5   5    3.30   11.60
  -1   5   5   15.90   32.30
   0  -5  -5   34.70   23.80
   0  -5  -5   39.00   12.50
   0  -5  -5   36.80    9.90
   0   5   5   25.00   12.70
   0   5   5   51.99   33.10
  -1  -5  -5   87.89   25.50
  -1  -5  -5  127.19   17.40
   1   5   5  102.19   37.50
   1   5   5   82.19   16.60
   1   5   5  110.29   15.50
  -2  -5  -5   10.40   21.70
   2   5   5   17.90   13.80
  -3  -5  -5   -4.30   23.90
   3   5   5    1.10   15.00
  -4  -5  -5 1587.74  120.09
  -4  -5  -5 1830.12  128.19
  -5  -5  -5   25.20   36.10
  -5  -5  -5   38.90   38.00
   5   5   5   29.30   20.10
  -6  -5  -5    8.70   39.40
  -6  -5  -5   46.40   47.50
   6   5   5   19.90   20.30
  -7  -5  -5  -54.79   40.40
  -7  -5  -5  -59.69   49.80
   7   5   5    5.40   23.40
  -8  -5  -5   -3.60   49.10
  -8  -5  -5   22.50   58.99
   8   5   5  112.49   29.30
  -9  -5  -5  -83.89   54.49
   9   5   5  -10.20   26.60
   7  -6  -5  261.97   31.90
   7  -6  -5  250.57   32.50
   6  -6  -5   61.29   20.70
   6  -6  -5   53.19   20.00
  -6   6   5  150.48  100.29
   5  -6  -5   23.40   16.20
   5  -6  -5    5.00   17.30
  -5   6   5   43.80   69.09
   4  -6  -5   71.09   15.60
   4  -6  -5   49.60   17.30
  -4   6   5   40.20   58.59
   3  -6  -5  282.07   26.40
   3  -6  -5  297.17   35.40
  -3   6   5  283.97   26.00
  -3   6   5  333.07   90.09
   2  -6  -5   50.59   15.00
  -2   6   5   60.49   14.20
  -2   6   5   45.60   46.00
   1  -6  -5  845.02   52.69
  -1   6   5  776.02   52.79
  -1   6   5  777.02   93.69
   0  -6  -5  175.98   24.20
   0  -6  -5   78.89   31.50
   0   6   5  102.19   45.30
   0   6   5   95.59   18.10
  -1  -6  -5  116.39   31.40
  -1  -6  -5  176.58   23.40
   1   6   5  116.99   46.00
   1   6   5  139.39   21.80
  -2  -6  -5  104.89   13.70
  -2  -6  -5   76.39   29.80
   2   6   5   90.19   21.00
   3   6   5  131.69   22.30
  -4  -6  -5  154.68   46.20
  -4  -6  -5  130.99   38.90
   4   6   5  131.49   24.20
  -5  -6  -5  400.36   89.49
  -5  -6  -5  601.34   91.29
  -6  -6  -5   10.60   47.80
  -6  -6  -5  -61.19   41.00
   6   6   5   -4.20   20.30
  -7  -6  -5  -32.80   55.59
   7   6   5   -3.70   23.10
   8   6   5   40.90   27.50
  -9  -6  -5  -68.09   61.49
  -9  -6  -5   -0.50   67.39
   9  -7  -5   81.29   29.10
   9  -7  -5   76.39   29.10
  -7   7   5  348.97  129.89
   6  -7  -5   52.29   22.70
  -6   7   5  273.27  108.49
   5  -7  -5  172.58   22.60
   5  -7  -5  133.29   24.70
  -5   7   5  278.67  100.99
   4  -7  -5  306.77   31.40
   4  -7  -5  330.37   41.70
  -4   7   5  479.25  122.99
  -4   7   5  346.97   27.90
   3  -7  -5  572.74   47.90
   3  -7  -5  501.05   37.40
  -3   7   5  581.24  116.09
  -3   7   5  577.34   40.00
   2  -7  -5   78.09   18.20
  -2   7   5   65.99   17.10
  -2   7   5   77.29   61.49
   1  -7  -5   35.70   15.80
  -1   7   5   16.30   50.69
  -1   7   5   10.90   16.60
   0  -7  -5  118.99   37.90
   0  -7  -5  141.59   19.50
   0   7   5  138.79   55.29
   0   7   5  106.89   21.10
  -1  -7  -5   75.79   34.60
  -1  -7  -5  104.49   17.10
   1   7   5   67.39   21.20
   1   7   5  103.69   54.69
  -2  -7  -5  105.19   36.40
  -2  -7  -5   87.19   16.30
   2   7   5   62.79   22.60
  -3  -7  -5  153.18   42.40
   3   7   5  109.99   25.70
  -4  -7  -5   96.59   44.70
  -4  -7  -5   19.80   38.80
   4   7   5   36.50   22.90
  -5  -7  -5   54.89   46.80
  -5  -7  -5  181.98   57.49
   5   7   5   86.29   26.00
  -6  -7  -5   15.80   51.59
  -6  -7  -5  171.38   59.69
   6   7   5  105.19   29.50
  -7  -7  -5  -55.19   59.99
   7   7   5    9.00   23.80
   8   7   5    7.30   27.40
  -6   8   5  351.96  128.29
   5  -8  -5  136.99   27.20
   5  -8  -5  154.58   22.60
   4  -8  -5   28.00   21.50
   4  -8  -5   40.70   16.50
  -4   8   5   48.80   18.10
  -4   8   5  181.88   99.09
   3  -8  -5  219.88   29.30
  -3   8   5  231.08   31.20
  -3   8   5  404.56  103.89
   2  -8  -5   -9.20   17.30
  -2   8   5   -8.30   74.39
   1  -8  -5    5.10   17.40
   1  -8  -5   34.40   39.30
  -1   8   5   17.80   19.00
  -1   8   5   37.00   66.69
   0  -8  -5   42.90   40.30
   0  -8  -5   24.50   17.90
   0   8   5   23.50   64.29
   0   8   5   33.50   20.80
  -1  -8  -5  906.81  100.79
  -1  -8  -5  809.52   60.09
   1   8   5  973.60  117.79
   1   8   5  934.61   66.99
  -2  -8  -5   23.30   16.20
  -2  -8  -5   28.30   39.80
   2   8   5   41.20   24.10
  -3  -8  -5  -36.00   40.80
   3   8   5  -31.30   22.90
  -4  -8  -5  -45.50   43.00
   4   8   5   -9.50   23.40
  -5  -8  -5  -28.00   49.80
  -5  -8  -5   89.49   58.89
   5   8   5   43.40   26.40
  -6  -8  -5   58.39   58.59
   6   8   5   34.30   27.40
  -7  -8  -5  176.98   75.99
   7   8   5  132.49   29.60
  -6   9   5  458.15  137.99
  -5   9   5  414.86  133.49
  -4   9   5  635.34  153.18
   3  -9  -5  129.99   27.10
  -3   9   5  156.08   22.20
   2  -9  -5  -14.60   20.10
  -2   9   5  -17.10   19.10
  -2   9   5   46.00   92.09
   1  -9  -5  187.08   55.99
  -1   9   5  211.18   92.69
   0  -9  -5  277.87   60.39
   0  -9  -5  195.48   28.30
   0   9   5  209.18   31.30
   0   9   5  283.47   93.09
  -1  -9  -5   -9.90   19.70
  -1  -9  -5    6.90   45.70
   1   9   5   24.70   24.20
  -2  -9  -5   42.80   49.80
   2   9   5   70.49   27.30
  -3  -9  -5   77.99   52.99
   3   9   5   95.49   30.20
  -4  -9  -5  -84.59   51.79
   4   9   5   11.30   27.20
  -5  -9  -5   -0.40   58.59
   5   9   5   66.89   27.00
  -6  -9  -5   13.90   71.09
   6   9   5  114.49   28.20
  -5  10   5  253.67  131.99
  -4  10   5  246.28  126.89
  -3  10   5  303.37  128.29
   2 -10  -5  235.28   63.99
  -2  10   5  146.89  109.79
   1 -10  -5  146.59   28.90
  -1  10   5  188.38   29.90
   0 -10  -5  140.69   62.49
   0 -10  -5   41.10   24.70
   0  10   5   81.99   27.70
   0  10   5  191.98  100.39
  -1 -10  -5  -10.40   26.10
  -1 -10  -5    1.00   55.29
   1  10   5   13.80   27.30
  -2 -10  -5   -8.80   56.89
   2  10   5   32.30   28.50
  -3 -10  -5   -9.90   58.99
   3  10   5   59.29   29.10
   4  10   5   20.20   26.60
  -4  11   5  267.07  144.89
  -3  11   5  238.58  131.69
  -2  11   5  616.14  149.49
   1 -11  -5  183.88   74.49
  -1  11   5  281.47  122.19
   0 -11  -5   34.30   67.09
   0 -11  -5  -44.90   27.10
   0  11   5   20.80   28.00
   0  11   5   30.60  110.19
  -1 -11  -5  -69.09   63.59
   1  11   5  -13.20   28.60
  -2 -11  -5  -94.99   65.59
   2  11   5   13.80   30.80
   3  11   5   28.50   31.60
   4  11   5  159.58   35.00
   4  11  -6  -16.40   30.10
   3  11  -6  101.89   38.50
   3  11  -6  117.99   42.70
  -3 -11   6  214.18  101.19
   2  11  -6   63.69   36.00
   2  11  -6    1.50   34.80
  -2 -11   6   60.89   95.19
   1  11  -6  145.09   38.40
   1  11  -6   83.29   41.20
  -1 -11   6   88.99  105.59
   0  11  -6   50.29   32.10
   0 -11   6 -124.29  103.69
  -1  11  -6   46.50   29.30
   2 -11   6    4.50   28.20
   2 -11   6   52.09   36.90
   3 -11   6  174.18   43.60
   3 -11   6  -52.39  105.79
   3 -11   6   95.49   32.10
   6  10  -6   41.90   33.60
   5  10  -6   31.30   32.60
   5  10  -6   74.99   38.60
   4  10  -6   18.80   32.10
   4  10  -6   50.29   37.70
  -4 -10   6   72.69   85.79
   3  10  -6   37.30   33.80
   3  10  -6   23.30   31.40
  -3 -10   6   94.99   91.39
   2  10  -6  382.96   51.49
   2  10  -6  397.66   52.19
  -2 -10   6  546.85  124.89
   1  10  -6   36.10   31.40
  -1 -10   6   24.00   95.69
   0  10  -6   19.10   28.90
   0 -10   6   42.70   30.90
   0 -10   6 -108.19   89.79
  -1  10  -6   25.30   26.30
   1 -10   6   30.20   31.70
  -2  10  -6   30.80   26.10
   2 -10   6   22.40   25.80
   2 -10   6   47.90   34.10
   3 -10   6   -4.70   27.20
   3 -10   6   59.89   36.10
   4 -10   6   85.69   30.30
   4 -10   6  -55.89   92.19
   4 -10   6  170.08   43.30
   5 -10   6   17.60   39.60
   5 -10   6    0.80   27.50
   6   9  -6   72.19   36.60
   6   9  -6   73.29   31.20
   5   9  -6   87.99   36.50
   5   9  -6   88.69   35.20
   4   9  -6   62.79   33.80
   4   9  -6   55.99   32.80
   4   9  -6   49.00   19.40
  -4  -9   6  158.18   84.49
   3   9  -6   56.19   33.30
   3   9  -6   13.40   30.00
   3   9  -6   35.10   17.30
  -3  -9   6   67.99   81.39
   2   9  -6    3.40   15.50
   2   9  -6    3.00   29.80
  -2  -9   6   27.30   24.20
  -2  -9   6   18.10   81.89
   1   9  -6   62.99   18.30
   1   9  -6   50.79   30.10
  -1  -9   6   47.20   93.49
  -1  -9   6   87.49   28.50
   0   9  -6  316.17   42.70
   0  -9   6  405.86   49.90
   0  -9   6  385.46  107.79
  -1   9  -6  217.08   34.80
   1  -9   6  221.48   33.20
   1  -9   6  240.48   39.50
   1  -9   6  210.18   92.59
  -2   9  -6  166.48   30.00
   2  -9   6  133.09   28.90
   2  -9   6  116.39   96.39
   2  -9   6  217.48   38.20
  -3   9  -6    5.90   23.30
   3  -9   6    5.30   24.80
   3  -9   6   27.10   32.80
  -4   9  -6    8.30   29.50
   4  -9   6   28.20   26.30
   4  -9   6   72.69   37.50
   8   8  -6   59.69   32.50
   8   8  -6   60.59   33.80
   8   8  -6   40.60   40.80
  -8  -8   6   10.50   56.29
   6   8  -6   10.70   27.70
   6   8  -6   55.29   33.40
   6   8  -6   18.50   20.10
  -6  -8   6  201.68   87.09
   5   8  -6   32.30   18.00
   5   8  -6   42.50   31.40
   5   8  -6   28.90   30.80
  -5  -8   6  133.59   76.89
   4   8  -6  173.18   37.90
   4   8  -6  211.98   35.20
   4   8  -6  283.47   33.20
  -4  -8   6  377.86   91.79
   3   8  -6   31.10   29.40
   3   8  -6   40.00   16.10
  -3  -8   6  100.49   77.89
  -3  -8   6   50.19   22.10
   2   8  -6   43.40   28.50
   2   8  -6   71.69   17.80
  -2  -8   6   63.89   24.00
  -2  -8   6   90.19   77.99
   1   8  -6   31.50   26.90
  -1  -8   6   46.80   25.30
  -1  -8   6   36.70   79.59
   0   8  -6  482.75   50.89
   0  -8   6  438.16  106.59
   0  -8   6  487.45   51.89
  -1   8  -6   21.10   24.50
   1  -8   6    2.80   20.70
   1  -8   6    3.40   27.20
   1  -8   6   -0.40   75.19
  -2   8  -6   63.69   23.60
   2  -8   6   18.30   69.49
   2  -8   6   39.20   29.70
   2  -8   6   51.99   22.60
  -5   8  -6  197.28   61.39
  -6   8  -6  831.02  114.49
  -7   8  -6  485.25  112.19
   9   7  -6   58.49   26.30
   8   7  -6   83.29   34.20
   8   7  -6  126.29   31.20
   8   7  -6   72.59   25.10
  -8  -7   6   71.89   55.69
   7   7  -6   57.89   23.60
   7   7  -6   31.70   30.50
   7   7  -6   76.19   29.30
  -7  -7   6   19.50   46.00
   6   7  -6  228.38   33.00
   6   7  -6  184.98   26.10
   6   7  -6  144.79   35.10
  -6  -7   6  101.69   46.00
   5   7  -6  135.89   33.10
   5   7  -6  178.78   24.30
   5   7  -6  201.18   34.20
   4   7  -6  416.86   38.90
   4   7  -6  409.86   48.10
  -4  -7   6  453.15   96.59
   3   7  -6  143.39   20.00
   3   7  -6  129.79   31.30
  -3  -7   6   90.29   23.70
  -3  -7   6  199.68   77.39
   2   7  -6   17.70   15.50
   2   7  -6    8.40   24.20
  -2  -7   6   38.50   63.79
  -2  -7   6   -2.20   23.90
  -2  -7   6   26.80   21.50
   1   7  -6  148.39   30.90
  -1  -7   6  153.88   29.30
  -1  -7   6  204.38   80.79
   0   7  -6  205.88   32.50
   0  -7   6  267.87   80.09
   0  -7   6  193.28   31.80
  -1   7  -6  199.68   30.00
   1  -7   6  244.28   34.70
   1  -7   6  192.38   27.70
   1  -7   6  337.07   79.19
  -2   7  -6  303.07   39.70
   2  -7   6  314.87   47.20
   2  -7   6  307.17   44.20
   2  -7   6  407.06   84.19
  -3   7  -6   21.40   45.80
   3  -7   6   21.60   28.10
  -4   7  -6  158.28   53.09
  -4   7  -6   78.39   22.30
   4  -7   6   50.49   24.00
   4  -7   6   90.19   32.80
  -5   7  -6  213.38   59.39
  -5   7  -6  124.49   24.80
   5  -7   6  102.79   27.50
   5  -7   6  106.59   36.40
  -6   7  -6  152.98   57.09
  -7   7  -6  512.25  106.39
  -8   7  -6  688.03  117.89
   9   6  -6   11.60   23.00
   9   6  -6   28.00   31.10
   9   6  -6   54.79   28.00
  -9  -6   6   77.29   56.29
   8   6  -6   49.50   31.10
   8   6  -6   22.00   22.90
   8   6  -6   50.99   27.30
  -8  -6   6   25.50   47.40
  -8  -6   6  192.08   81.39
   7   6  -6   15.10   23.10
   7   6  -6   19.10   21.80
   7   6  -6   -0.60   27.30
  -7  -6   6  132.69   81.99
  -7  -6   6   15.00   42.30
   6   6  -6  103.79   22.60
   6   6  -6   82.99   29.40
   6   6  -6   96.79   26.50
  -6  -6   6   63.09   42.00
   5   6  -6   40.80   26.80
   5   6  -6   70.49   19.60
   5   6  -6   68.79   25.60
  -5  -6   6   86.69   68.89
  -5  -6   6   14.60   35.40
   4   6  -6   53.29   26.00
   4   6  -6   96.39   18.90
  -4  -6   6   67.39   63.19
  -4  -6   6   28.30   31.50
   3   6  -6  284.37   35.20
   3   6  -6  311.37   30.90
  -3  -6   6  189.58   33.50
   2   6  -6  926.71   71.89
   2   6  -6 1113.59   65.99
  -2  -6   6 1106.19   69.19
  -2  -6   6 1094.39  109.89
   1   6  -6    6.40   21.60
  -1  -6   6   16.50   54.19
  -1  -6   6   22.80   20.40
   0   6  -6   60.29   22.90
   0  -6   6   89.89   56.99
   0  -6   6   79.59   24.20
  -1   6  -6   -2.40   19.40
   1  -6   6   13.40   17.20
   1  -6   6   30.10   54.39
   1  -6   6  -14.10   20.50
  -2   6  -6  150.18   43.80
  -2   6  -6  136.79   24.00
   2  -6   6  134.49   29.60
   2  -6   6  127.39   23.10
   2  -6   6  159.08   57.09
  -3   6  -6   93.49   21.70
  -3   6  -6   57.09   41.80
   3  -6   6   73.89   22.70
   3  -6   6   58.19   28.30
  -4   6  -6  649.64   88.49
  -4   6  -6  625.24   49.70
   4  -6   6  631.94   55.99
   4  -6   6  608.54   58.79
  -5   6  -6   56.49   21.10
  -5   6  -6   42.50   40.90
  -5   6  -6  112.39   60.49
   5  -6   6   42.90   30.70
   5  -6   6   32.60   23.00
  -6   6  -6   85.39   23.70
  -6   6  -6  119.59   47.10
  -6   6  -6  166.08   77.19
   6  -6   6   46.10   33.30
   6  -6   6   53.09   25.20
  -7   6  -6   61.19   25.20
  -7   6  -6  101.39   49.30
  -7   6  -6   94.69   89.79
   7  -6   6   11.20   24.20
   7  -6   6   28.10   36.70
   8  -6   6  221.58   36.60
   8  -6   6  300.87   52.69
  10   5  -6   -8.50   24.30
  10   5  -6   11.30   29.00
   9   5  -6   56.69   31.10
   9   5  -6   61.09   26.60
   9   5  -6   11.80   24.50
  -9  -5   6   80.29   51.49
   8   5  -6   30.40   22.60
   8   5  -6   54.39   29.10
   8   5  -6   66.59   25.40
   8   5  -6   33.30   18.00
  -8  -5   6   34.30   46.40
   7   5  -6  312.77   42.60
   7   5  -6  255.77   38.30
   7   5  -6  212.98   29.90
  -7  -5   6  238.38   51.69
   6   5  -6  111.79   22.60
   6   5  -6   55.99   26.40
   6   5  -6  131.49   26.60
  -6  -5   6  237.98   74.19
  -6  -5   6   60.69   40.20
   5   5  -6  -12.20   16.10
   5   5  -6   -0.10   22.80
  -5  -5   6   19.20   33.30
  -5  -5   6   21.90   56.79
   4   5  -6   23.90   15.30
   4   5  -6   -5.90   20.90
  -4  -5   6  -15.20   48.30
  -4  -5   6  -17.70   27.60
   3   5  -6  741.23   46.20
   3   5  -6  572.94   52.19
  -3  -5   6  707.93   84.49
  -3  -5   6  675.03   49.30
  -3  -5   6  573.84   62.89
   2   5  -6   58.49   15.70
   2   5  -6   58.39   22.10
  -2  -5   6   73.59   49.99
  -2  -5   6   51.59   18.70
   1   5  -6 1208.88   75.29
  -1  -5   6 1241.38   74.19
  -1  -5   6 1122.49  101.79
   0   5  -6  245.88   29.70
   0  -5   6  256.47   61.09
   0  -5   6  245.68   34.40
  -1   5  -6  177.38   24.60
  -1   5  -6  208.98   37.50
   1  -5   6  161.88   22.70
   1  -5   6  255.57   56.99
   1  -5   6  197.48   27.90
  -2   5  -6  158.58   34.40
  -2   5  -6  116.19   21.40
  -2   5  -6   90.19   32.50
   2  -5   6  111.99   26.40
   2  -5   6   93.29   19.60
   2  -5   6  132.89   49.60
  -3   5  -6  672.43   78.39
  -3   5  -6  752.42   79.69
  -3   5  -6  693.83   51.29
   3  -5   6  701.33   55.09
   3  -5   6  696.13   57.29
  -4   5  -6  107.09   40.40
  -4   5  -6  144.19   53.49
  -4   5  -6  145.89   23.80
   4  -5   6  133.49   23.80
   4  -5   6  112.39   29.50
  -5   5  -6   70.29   39.80
  -5   5  -6   30.70   67.09
   5  -5   6   53.09   29.80
   5  -5   6   59.19   22.50
  -6   5  -6 -111.09   80.79
  -6   5  -6   15.90   41.40
   6  -5   6  -12.60   20.40
   6  -5   6   -0.40   29.70
  -7   5  -6    8.90   44.40
   7  -5   6    4.40   22.10
   7  -5   6   -0.60   31.70
  -8   5  -6 -147.39  122.29
  -8   5  -6  105.99   52.59
   8  -5   6   62.59   26.70
   8  -5   6   77.49   37.80
  -9   5  -6  294.87   66.49
  -9   5  -6  160.88  151.28
   9  -5   6  179.88   34.50
   9  -5   6  177.18   46.10
  10   4  -6   19.60   25.60
  10   4  -6   59.29   31.60
 -10  -4   6  163.58   53.99
   9   4  -6  309.27   42.60
   9   4  -6  207.18   37.10
   9   4  -6  270.07   36.50
   9   4  -6  168.08   30.10
   8   4  -6   45.20   22.70
   8   4  -6   70.09   29.20
   8   4  -6   80.39   23.50
   8   4  -6   77.89   19.50
  -8  -4   6  100.49   45.60
   7   4  -6  145.09   25.90
   7   4  -6  171.58   26.30
   7   4  -6  151.48   31.30
  -7  -4   6  120.29   44.50
   6   4  -6   54.09   24.30
   6   4  -6   77.39   22.20
   6   4  -6   59.49   19.60
  -6  -4   6  120.39   63.79
  -6  -4   6   36.90   37.10
   5   4  -6  314.57   43.40
   5   4  -6  445.56   39.70
  -5  -4   6  491.25   82.29
  -5  -4   6  409.16   70.89
   4   4  -6  261.47   29.80
   4   4  -6  245.38   35.50
  -4  -4   6  274.37   62.99
  -4  -4   6  188.98   34.60
   3   4  -6  739.23   53.69
   3   4  -6  782.22   49.20
  -3  -4   6  682.83   75.89
  -3  -4   6  693.63   65.49
  -3  -4   6  861.21   53.19
   2   4  -6  972.90   63.59
   2   4  -6  923.21   58.99
  -2  -4   6  973.80   87.09
  -2  -4   6  974.50   60.89
   1   4  -6  701.93   49.20
  -1  -4   6  618.94   72.69
  -1  -4   6  685.73   48.20
   0   4  -6  350.96   33.30
   0  -4   6  272.67   62.29
   0  -4   6  299.37   34.80
  -1   4  -6   92.59   18.10
  -1   4  -6   85.39   27.30
   1  -4   6   64.59   20.20
   1  -4   6   88.29   17.20
   1  -4   6  119.79   47.80
  -2   4  -6  190.38   23.30
  -2   4  -6  145.99   32.50
  -2   4  -6  198.08   49.90
   2  -4   6  214.78   56.59
   2  -4   6  229.48   30.50
   2  -4   6  169.78   21.50
  -3   4  -6  127.29   21.90
  -3   4  -6  133.89   44.00
  -3   4  -6  115.89   34.40
   3  -4   6  128.09   21.10
   3  -4   6  153.68   47.50
   3  -4   6  119.69   26.20
  -4   4  -6   95.59   36.80
  -4   4  -6   96.49   53.79
   4  -4   6   81.49   20.00
   4  -4   6   68.19   25.50
  -5   4  -6  211.08   47.10
  -5   4  -6  290.77   78.09
   5  -4   6  212.58   35.30
   5  -4   6  198.48   26.70
  -6   4  -6  330.57  103.49
  -6   4  -6  284.57   56.29
   6  -4   6  322.37   46.20
   6  -4   6  304.97   44.40
  -7   4  -6   -8.40   44.20
   7  -4   6    5.80   31.30
   7  -4   6  -19.70   20.20
  -8   4  -6   74.59   51.69
   8  -4   6   84.39   37.20
   8  -4   6   52.49   24.00
  -9   4  -6   -9.50   50.49
   9  -4   6  -21.80   23.40
   9  -4   6   13.70   36.60
   9   3  -6  169.88   34.20
   9   3  -6  154.38   28.80
   9   3  -6  288.57   38.00
   9   3  -6  166.88   25.10
  -9  -3   6  290.57   71.99
   8   3  -6   83.79   20.80
   8   3  -6   49.20   22.50
   8   3  -6   72.69   26.40
   8   3  -6   79.99   19.10
  -8  -3   6  143.49   61.29
  -8  -3   6   77.89   42.30
   7   3  -6  167.68   22.10
   7   3  -6  135.49   24.20
   7   3  -6  181.58   23.70
   7   3  -6  119.09   29.20
  -7  -3   6  132.19   42.10
  -7  -3   6  119.19   62.69
   6   3  -6  135.79   22.20
   6   3  -6  135.89   27.00
   6   3  -6  150.08   22.30
  -6  -3   6  216.18   65.39
  -6  -3   6   63.79   51.69
  -6  -3   6   81.69   36.70
   5   3  -6 1276.27   75.49
   5   3  -6 1108.19   78.09
  -5  -3   6 1245.98   96.79
  -5  -3   6 1140.19   98.29
  -5  -3   6 1454.75  106.89
   4   3  -6   37.60   14.50
   4   3  -6   31.40   17.80
  -4  -3   6   22.50   25.20
  -4  -3   6   15.50   38.10
   3   3  -6  298.07   34.20
   3   3  -6  363.26   30.60
  -3  -3   6  331.37   49.30
  -3  -3   6  361.86   34.90
  -3  -3   6  273.97   51.29
   2   3  -6   -2.90   11.50
   2   3  -6    7.10   16.30
  -2  -3   6  -11.90   15.80
  -2  -3   6   -9.00   30.10
   1   3  -6  293.17   31.50
  -1  -3   6  228.98   55.09
  -1  -3   6  242.38   29.80
   0   3  -6   71.79   17.10
   0  -3   6   56.49   41.70
   0  -3   6   62.59   18.30
  -1   3  -6 1249.88   84.19
  -1   3  -6 1207.08   71.89
   1  -3   6 1109.99   79.29
   1  -3   6 1228.38   73.59
   1  -3   6 1216.28   92.29
  -2   3  -6  134.19   30.50
   2  -3   6  119.29   17.90
   2  -3   6  101.19   22.20
   2  -3   6  144.99   43.70
  -3   3  -6  107.79   32.20
   3  -3   6  118.79   18.20
   3  -3   6  121.29   23.40
   3  -3   6  160.58   44.40
  -4   3  -6  179.18   40.00
   4  -3   6  187.08   29.70
   4  -3   6  209.58   24.30
   4  -3   6  280.67   51.09
  -5   3  -6  501.35   82.99
   5  -3   6  470.05   49.80
   5  -3   6  449.66   70.69
   5  -3   6  502.75   44.40
  -6   3  -6   20.30   41.30
   6  -3   6    9.60   27.20
   6  -3   6   20.40   18.60
  -7   3  -6  612.14  100.59
   7  -3   6  703.93   68.69
   7  -3   6  825.52   60.39
  -8   3  -6    5.10   48.40
   8  -3   6   15.30   34.00
   8  -3   6  -21.80   20.20
  -9   3  -6    5.50   52.39
   9  -3   6   44.10   38.40
   9  -3   6   -9.30   22.10
 -10   3  -6   15.40   55.39
  10  -3   6   -2.20   39.40
  10   2  -6  123.59   32.40
  10   2  -6   75.39   28.30
  10   2  -6   99.29   22.10
 -10  -2   6   20.90  108.79
   9   2  -6   66.99   20.20
   9   2  -6   83.49   27.90
   9   2  -6   33.60   24.50
  -9  -2   6  105.99   31.40
  -9  -2   6  135.19   54.69
   8   2  -6   30.20   17.70
   8   2  -6   35.70   23.80
   8   2  -6   49.00   16.70
   8   2  -6   25.40   20.90
  -8  -2   6   92.99   42.10
  -8  -2   6  -87.69   73.89
  -8  -2   6   62.59   49.80
   7   2  -6   26.10   15.00
   7   2  -6    9.50   21.90
   7   2  -6   18.30   15.80
   7   2  -6   13.60   17.50
  -7  -2   6   14.40   48.70
  -7  -2   6    8.50   35.10
  -7  -2   6  -32.70   60.59
   6   2  -6  131.19   22.30
   6   2  -6  170.78   27.10
   6   2  -6  217.18   28.90
  -6  -2   6  238.78   60.39
  -6  -2   6  144.79   38.10
   5   2  -6  216.68   28.10
   5   2  -6  153.78   25.10
  -5  -2   6  202.88   46.30
  -5  -2   6  234.48   53.59
  -5  -2   6  148.99   33.90
   4   2  -6 1140.49   70.49
   4   2  -6 1232.48   69.29
  -4  -2   6 1030.70   86.79
  -4  -2   6 1213.88   91.79
  -4  -2   6 1187.78   85.59
   3   2  -6  187.28   23.20
   3   2  -6  168.58   23.10
  -3  -2   6  116.69   20.80
  -3  -2   6   71.39   25.00
  -3  -2   6  118.19   38.30
   2   2  -6  246.08   27.80
   2   2  -6  287.97   30.70
  -2  -2   6  237.48   29.60
  -2  -2   6  210.18   46.10
   1   2  -6   68.89   16.50
  -1  -2   6   81.59   17.30
  -1  -2   6   65.59   34.90
   0   2  -6 1669.53   92.69
   0  -2   6 1615.94  109.09
   0  -2   6 1637.34   93.69
   1  -2   6   50.09   18.00
   1  -2   6   59.59   17.20
   1  -2   6   98.59   39.40
  -2   2  -6 1053.29   79.79
   2  -2   6 1031.10   62.49
   2  -2   6  998.40   78.59
   2  -2   6  969.50   65.09
  -3   2  -6   42.70   28.20
   3  -2   6   67.99   35.20
   3  -2   6   57.69   14.20
   3  -2   6   45.80   19.60
  -4   2  -6   73.29   32.40
   4  -2   6   57.49   22.10
   4  -2   6   66.29   36.60
   4  -2   6   65.99   15.60
  -5   2  -6   54.69   28.10
  -5   2  -6   93.99   37.90
   5  -2   6   65.19   16.80
   5  -2   6   77.99   26.60
  -6   2  -6 1878.21  117.79
  -6   2  -6 1279.97  123.59
   6  -2   6 1647.54   93.79
   6  -2   6 1463.05   99.99
  -7   2  -6   39.40   44.70
   7  -2   6   54.59   18.90
   7  -2   6   81.59   32.60
  -8   2  -6  -27.00   45.20
   8  -2   6  -13.70   18.30
   8  -2   6  -12.60   32.50
  -9   2  -6  -33.00   51.29
   9  -2   6   -2.10   21.30
   9  -2   6   12.00   36.00
 -10   2  -6   -4.40   57.79
  10  -2   6   55.09   41.80
  11   1  -6   17.20   26.70
  11   1  -6   15.90   21.90
  10   1  -6    1.50   25.40
  10   1  -6   18.10   19.20
 -10  -1   6  -60.79  104.49
   9   1  -6  140.09   29.60
   9   1  -6  122.99   22.60
   9   1  -6   99.59   26.60
  -9  -1   6  144.89   98.79
   8   1  -6  139.89   27.00
   8   1  -6  192.18   25.10
   8   1  -6  224.78   27.50
   8   1  -6  231.08   32.20
  -8  -1   6  231.38   58.39
  -8  -1   6  253.37   92.39
  -8  -1   6  248.48   51.69
   7   1  -6   92.09   15.30
   7   1  -6   59.89   22.70
   7   1  -6   86.39   18.60
   7   1  -6   58.99   18.80
  -7  -1   6  154.38   51.29
  -7  -1   6  136.89   70.19
   6   1  -6  588.44   40.40
   6   1  -6  543.45   47.00
   6   1  -6  647.74   45.90
   6   1  -6  594.94   46.70
  -6  -1   6  513.55   96.69
  -6  -1   6  587.44   72.49
  -6  -1   6  532.25   75.79
   5   1  -6  134.19   18.30
  -5  -1   6  106.29   44.20
  -5  -1   6  192.58   47.30
  -5  -1   6  110.39   30.70
   4   1  -6  812.02   48.60
   4   1  -6  792.02   50.29
  -4  -1   6  674.93   66.99
  -4  -1   6  699.83   70.29
   3   1  -6  767.62   48.60
   3   1  -6  799.12   51.69
  -3  -1   6  743.43   68.49
   2   1  -6   10.70   20.40
   2   1  -6   13.60   11.20
   2   1  -6   33.40   14.70
  -2  -1   6   12.60   15.50
  -2  -1   6   -8.60   27.70
   1   1  -6 3778.12  202.58
   1   1  -6 3378.76  178.98
  -1  -1   6 2944.71  188.38
  -1  -1   6 3331.37  180.08
   0   1  -6 2738.93  159.28
   0   1  -6 2783.22  149.19
   0   1  -6 3175.38  154.68
   0   1  -6 2763.62  149.19
   0  -1   6 2572.94  149.59
   0  -1   6 2598.24  158.08
  -1   1  -6  110.69   15.00
  -1   1  -6  145.09   34.80
   1  -1   6  126.29   20.60
   1  -1   6  103.89   32.90
   1  -1   6  100.09   18.40
  -2   1  -6 1426.16   74.69
   2  -1   6 1210.38   84.89
   2  -1   6 1283.37   77.69
  -3   1  -6 1396.56   97.29
   3  -1   6 1326.87   80.29
   3  -1   6 1432.26   78.59
   3  -1   6 1336.07   82.29
  -4   1  -6  344.67   50.69
  -4   1  -6  313.47   61.29
   4  -1   6  255.07   33.90
   4  -1   6  271.27   36.30
   4  -1   6  342.37   30.90
  -5   1  -6  388.66   71.69
  -5   1  -6  394.76   61.19
   5  -1   6  379.36   39.40
   5  -1   6  339.47   43.00
   5  -1   6  414.56   36.00
  -6   1  -6   20.80   30.30
  -6   1  -6   22.10   39.60
   6  -1   6    4.50   14.50
   6  -1   6   26.30   25.30
   6  -1   6    6.10   19.50
  -7   1  -6  137.89   48.20
  -7   1  -6  216.58   42.80
   7  -1   6  212.28   29.40
   7  -1   6  243.28   34.00
   7  -1   6  190.08   36.20
  -8   1  -6   70.19   50.39
   8  -1   6  122.29   21.50
   8  -1   6  172.48   29.40
   8  -1   6  169.68   37.50
  -9   1  -6   48.70   54.49
   9  -1   6  164.48   41.80
   9  -1   6  138.09   30.70
  11   0  -6    6.10   21.80
  11   0  -6  -11.50   26.30
  10   0  -6   62.09   21.70
  10   0  -6   27.50   25.10
 -10   0   6  102.29  111.49
   9   0  -6    7.40   22.50
  -9   0   6   92.89   33.20
  -9   0   6   62.39   93.39
   8   0  -6  296.37   39.30
   8   0  -6  332.47   40.40
  -8   0   6  357.36   61.99
  -8   0   6  340.97   91.59
   7   0  -6   14.40   19.00
   7   0  -6   14.70   16.80
   7   0  -6    8.90   16.20
   7   0  -6    8.40   10.30
  -7   0   6   27.20   26.90
  -7   0   6  -53.79   60.99
  -7   0   6    1.00   39.40
   6   0  -6  500.65   41.10
   6   0  -6  472.35   42.70
   6   0  -6  447.06   33.00
   6   0  -6  546.85   41.60
  -6   0   6  496.45   94.69
  -6   0   6  495.05   65.29
   5   0  -6   15.80   15.80
   5   0  -6    3.30   12.10
   5   0  -6   -7.70   11.70
  -5   0   6  -19.30   31.30
  -5   0   6   -5.70   38.60
   4   0  -6  275.77   27.70
   4   0  -6  221.28   25.10
  -4   0   6  217.98   47.70
  -4   0   6  221.88   43.10
   3   0  -6   11.70   27.60
   3   0  -6   19.60   15.00
   3   0  -6    1.00   10.40
  -3   0   6    5.90   13.00
  -3   0   6  -29.10   28.00
   2   0  -6 8177.98  428.16
   2   0  -6 8416.26  428.56
   2   0  -6 8161.48  434.76
  -2   0   6 8299.87  429.96
  -2   0   6 8213.38  428.16
  -2   0   6 8016.90  435.06
  -2   0   6 8035.10  439.96
   1   0  -6  -19.20   11.00
   1   0  -6   -5.40    8.50
   1   0  -6  -18.30   23.60
   1   0  -6   -3.10   11.10
   1   0  -6   -1.00   15.00
  -1   0   6  -20.30   18.90
  -1   0   6    5.70   14.00
  -1   0   6  -11.20   25.80
   0   0  -6  410.46   33.00
   0   0  -6  344.67   35.20
   0   0  -6  357.86   41.50
   0   0  -6  447.56   30.70
   0   0  -6  421.76   39.60
   0   0   6  357.06   31.50
   0   0   6  310.17   42.00
  -1   0  -6   -4.50   19.10
  -1   0  -6   -0.10   13.80
  -1   0  -6  -22.90   23.20
  -1   0  -6   12.50   16.30
   1   0   6   -5.80   13.90
   1   0   6  -26.80   21.80
   1   0   6    6.40   12.10
  -2   0  -6  208.68   38.60
  -2   0  -6  189.48   22.10
   2   0   6  253.77   27.40
   2   0   6  220.98   28.80
  -3   0  -6   28.10   22.40
  -3   0  -6   -8.10    8.70
   3   0   6    1.90   11.70
   3   0   6  -15.80   16.10
   3   0   6   -4.40   12.60
  -4   0  -6 2223.78  120.59
  -4   0  -6 2212.28  139.29
  -4   0  -6 2308.47  132.49
   4   0   6 2158.58  123.99
   4   0   6 2290.77  126.39
  -5   0  -6    9.40   25.80
  -5   0  -6   11.10   31.40
   5   0   6    8.00   16.40
   5   0   6    9.00   21.00
   5   0   6   -1.80   11.40
  -6   0  -6   79.49   32.90
  -6   0  -6   82.29   41.10
   6   0   6   90.39   27.70
   6   0   6   99.29   16.30
   6   0   6   78.69   21.40
  -7   0  -6  -24.60   41.00
  -7   0  -6   20.60   34.40
   7   0   6   -6.60   13.80
   7   0   6    8.20   21.00
   7   0   6   19.80   27.50
  -8   0  -6  528.95   83.79
   8   0   6  422.06   42.30
   8   0   6  442.66   51.69
   8   0   6  485.55   55.89
  -9   0  -6  -57.99   48.40
  -9   0  -6   80.09   44.40
   9   0   6   21.20   34.50
   9   0   6   -4.50   26.20
 -10   1   6  198.48  108.39
  -9   1   6  410.86   73.39
  -9   1   6  340.07  105.89
   8  -1  -6  156.78   27.40
   8  -1  -6  234.48   34.90
   8  -1  -6  166.08   24.80
  -8   1   6  307.87   66.39
   7  -1  -6   68.59   18.90
   7  -1  -6   61.89   19.70
   7  -1  -6   83.09   20.40
  -7   1   6   97.99   35.60
  -7   1   6  117.59   73.09
   6  -1  -6  591.34   46.50
   6  -1  -6  640.64   43.10
   6  -1  -6  520.85   44.00
  -6   1   6  654.63  100.89
  -6   1   6  563.74   66.49
  -6   1   6  553.34   68.59
   5  -1  -6  136.09   19.10
   5  -1  -6  206.18   25.10
   5  -1  -6  155.98   20.70
  -5   1   6  177.28   44.10
  -5   1   6  177.28   50.29
   4  -1  -6  869.81   48.70
   4  -1  -6  782.32   51.39
   4  -1  -6  739.73   49.30
  -4   1   6  744.23   80.19
  -4   1   6  725.33   67.49
  -4   1   6  816.72   48.90
   3  -1  -6  673.43   44.60
   3  -1  -6  818.72   47.20
   3  -1  -6  722.33   48.50
   3  -1  -6  753.02   46.50
   3  -1  -6  702.03   58.59
  -3   1   6  657.83   71.09
  -3   1   6  768.92   66.19
  -3   1   6  868.11   46.30
   2  -1  -6   14.60   10.50
   2  -1  -6    9.70   11.70
   2  -1  -6   19.80   11.90
  -2   1   6  -29.00   23.30
  -2   1   6  -26.00   27.60
   1  -1  -6 3400.36  188.98
   1  -1  -6 3640.84  179.68
   1  -1  -6 3033.40  179.78
   1  -1  -6 3371.66  191.08
  -1   1   6 3388.86  179.38
  -1   1   6 3355.06  180.88
  -1   1   6 3409.56  190.58
  -1   1   6 3401.96  191.68
   0  -1  -6 2807.02  141.49
   0  -1  -6 2696.13  150.88
   0  -1  -6 2547.75  141.59
   0  -1  -6 2540.15  150.98
   0   1   6 2592.64  142.29
   0   1   6 2533.45  151.58
   0   1   6 2698.63  151.78
   0   1   6 2607.94  141.19
  -1  -1  -6  116.19   18.10
  -1  -1  -6   99.89   26.50
  -1  -1  -6  101.69   25.80
   1   1   6  143.19   30.30
   1   1   6  138.59   17.10
   1   1   6  111.89   18.40
  -2  -1  -6 1466.25   75.59
  -2  -1  -6 1406.36   90.89
  -2  -1  -6 1347.07   79.19
  -2  -1  -6 1486.55   84.39
   2   1   6 1311.27   79.29
   2   1   6 1290.67   78.99
   2   1   6 1280.57   82.79
  -3  -1  -6 1461.95   87.89
  -3  -1  -6 1222.98   73.19
  -3  -1  -6 1373.46   92.89
   3   1   6 1419.86   78.79
   3   1   6 1243.18   77.89
  -4  -1  -6  243.98   20.70
  -4  -1  -6  350.36   52.79
  -4  -1  -6  301.67   54.89
   4   1   6  246.48   32.20
   4   1   6  336.27   34.60
  -5  -1  -6  324.37   25.50
  -5  -1  -6  364.26   66.89
  -5  -1  -6  428.06   61.59
   5   1   6  382.76   39.90
   5   1   6  409.66   40.30
  -6  -1  -6    5.30   31.70
  -6  -1  -6   20.00   37.30
   6   1   6    5.30   19.30
   6   1   6    4.00   23.10
  -7  -1  -6  165.38   50.99
  -7  -1  -6  158.38   41.80
   7   1   6  205.58   29.50
   7   1   6  243.88   36.00
  -8  -1  -6  137.69   43.00
  -8  -1  -6   58.99   51.79
   8   1   6  142.29   28.60
   8   1   6  148.49   35.20
  -9  -1  -6  180.38   48.10
   9   1   6  141.19   31.60
   9   1   6  203.78   42.20
 -10  -1  -6  -38.00   56.39
 -10  -1  -6  172.98   52.19
  10   1   6   68.29   34.20
  10   1   6  138.09   41.80
 -10   2   6  832.72  159.08
 -10   2   6  530.75   90.29
  -9   2   6  416.96   80.89
  -8   2   6  217.28   89.89
  -8   2   6  105.09   44.20
   7  -2  -6   18.20   17.60
   7  -2  -6   16.60   17.90
  -7   2   6   49.20   38.50
  -7   2   6   28.20   69.09
   6  -2  -6  137.99   20.90
   6  -2  -6  141.29   21.80
  -6   2   6  261.97   70.69
   5  -2  -6  220.28   24.50
   5  -2  -6  163.98   21.40
  -5   2   6  191.28   55.69
   4  -2  -6 1167.18   69.69
   4  -2  -6 1177.78   71.89
  -4   2   6 1232.68  100.59
   3  -2  -6  178.98   21.20
   3  -2  -6  116.59   16.00
   3  -2  -6  137.29   17.00
  -3   2   6  121.59   36.70
  -3   2   6   74.59   32.40
   2  -2  -6  233.88   20.70
   2  -2  -6  231.68   21.50
   2  -2  -6  228.88   25.80
  -2   2   6  217.28   42.70
  -2   2   6  221.08   22.50
  -2   2   6  157.38   34.90
   1  -2  -6   67.89   11.00
   1  -2  -6   62.69   14.80
   1  -2  -6   68.99   12.30
   1  -2  -6   64.89   11.50
  -1   2   6   97.99   32.60
  -1   2   6   36.90   28.20
  -1   2   6   84.49   13.80
   0  -2  -6 1431.06   92.49
   0  -2  -6 1455.65   82.39
   0  -2  -6 1439.26   82.79
   0   2   6 1420.56   82.89
   0   2   6 1531.35   82.59
   0   2   6 1427.46   92.69
   0   2   6 1562.14   98.99
  -1  -2  -6   28.90   19.30
  -1  -2  -6   74.89   25.80
  -1  -2  -6   78.39   15.70
   1   2   6   54.49   15.60
   1   2   6   46.90   13.60
  -2  -2  -6  802.02   70.09
  -2  -2  -6  866.31   64.89
  -2  -2  -6  930.81   54.89
  -2  -2  -6  915.41   53.19
   2   2   6  966.40   55.99
   2   2   6  883.71   54.59
  -3  -2  -6   17.30   14.60
  -3  -2  -6   49.30   19.70
  -3  -2  -6   39.20   22.50
   3   2   6   58.89   16.50
   3   2   6   44.00   13.80
  -4  -2  -6   55.29   28.40
  -4  -2  -6   50.89   24.90
   4   2   6   52.29   16.30
   4   2   6   67.79   18.60
  -5  -2  -6   57.79   29.90
  -5  -2  -6   63.59   34.10
   5   2   6   83.99   21.90
   5   2   6   45.90   18.90
  -6  -2  -6 1421.56  114.69
  -6  -2  -6 1489.95  125.09
   6   2   6 1598.64   95.09
   6   2   6 1711.53   96.89
  -7  -2  -6   60.39   46.60
  -7  -2  -6   53.99   38.30
   7   2   6   98.19   28.20
   7   2   6   76.59   25.40
  -8  -2  -6  -12.70   39.30
  -8  -2  -6  -62.59   46.90
   8   2   6   -0.20   23.80
   8   2   6   30.40   28.50
  -9  -2  -6   15.00   44.10
   9   2   6    5.10   27.10
   9   2   6   28.20   32.20
 -10  -2  -6  124.69   50.69
  10   2   6   54.19   31.30
   8  -3  -6   54.49   20.70
   8  -3  -6   53.69   22.90
  -8   3   6  254.97  105.19
   7  -3  -6  132.09   23.20
   7  -3  -6  136.79   24.90
   6  -3  -6  132.09   22.20
   6  -3  -6   93.79   19.90
  -6   3   6  172.28   74.29
   5  -3  -6 1273.27   80.29
   5  -3  -6 1277.17   77.69
  -5   3   6 1391.86  126.79
   4  -3  -6   28.80   12.80
   4  -3  -6   10.90   13.10
  -4   3   6   16.00   39.60
   3  -3  -6  327.87   22.90
   3  -3  -6  380.46   32.90
   3  -3  -6  404.06   28.50
  -3   3   6  296.37   59.39
   2  -3  -6    9.60    7.50
   2  -3  -6    1.80   10.10
   2  -3  -6   -8.60    8.20
  -2   3   6  -23.30   24.50
  -2   3   6    2.90   10.40
   1  -3  -6  267.07   22.60
   1  -3  -6  261.97   25.10
   1  -3  -6  255.67   21.90
  -1   3   6  285.87   26.10
  -1   3   6  237.68   52.79
   0  -3  -6   49.80   13.40
   0  -3  -6   49.70    9.80
   0   3   6   46.70   30.30
   0   3   6   50.89   12.60
  -1  -3  -6 1068.89   78.49
  -1  -3  -6 1015.90   64.49
  -1  -3  -6 1049.00   72.89
  -1  -3  -6 1155.78   61.99
   1   3   6 1244.98   66.39
   1   3   6 1158.98   64.89
  -2  -3  -6  100.59   26.60
  -2  -3  -6   72.79   21.10
  -2  -3  -6   91.99   12.60
   2   3   6   97.09   15.80
   2   3   6  100.89   15.80
  -3  -3  -6   99.49   28.20
  -3  -3  -6   97.29   24.20
   3   3   6   93.39   16.60
  -4  -3  -6  167.48   31.00
  -4  -3  -6  199.38   37.70
   4   3   6  158.68   21.80
  -5  -3  -6  521.45   74.09
  -5  -3  -6  529.65   77.99
   5   3   6  573.44   42.60
   5   3   6  519.55   47.40
  -6  -3  -6   13.70   40.80
  -6  -3  -6    7.50   33.10
   6   3   6   29.10   20.90
   6   3   6   21.50   20.30
  -7  -3  -6  780.52  107.79
   7   3   6  839.62   60.69
   7   3   6  835.92   64.29
  -8  -3  -6  -51.89   41.20
   8   3   6   18.00   25.30
   8   3   6   32.10   26.20
  -9  -3  -6  -27.70   46.20
   9   3   6   22.40   27.60
  -8   4   6  351.46  125.69
   7  -4  -6  153.18   26.80
   7  -4  -6  125.09   24.00
  -7   4   6  323.27  100.39
   6  -4  -6   65.49   19.80
   6  -4  -6   77.49   20.80
  -6   4   6   81.19   73.69
   5  -4  -6  403.86   41.40
   5  -4  -6  411.26   38.50
  -5   4   6  486.35  103.09
   4  -4  -6  348.57   30.50
   4  -4  -6  279.47   34.00
   3  -4  -6  794.62   55.29
   3  -4  -6  951.20   52.79
  -3   4   6  855.41   50.09
  -3   4   6  833.12   85.59
   2  -4  -6  914.51   54.39
   2  -4  -6  934.51   54.79
   2  -4  -6  958.40   58.79
  -2   4   6  969.90   84.29
  -2   4   6 1021.10   56.19
   1  -4  -6  643.94   40.50
   1  -4  -6  577.94   36.60
  -1   4   6  655.03   40.50
  -1   4   6  569.94   69.09
   0  -4  -6  307.97   23.90
   0  -4  -6  243.58   20.80
   0  -4  -6  256.97   25.50
   0   4   6  299.57   28.10
   0   4   6  237.68   56.09
  -1  -4  -6   73.49   22.90
  -1  -4  -6   80.79   10.20
   1   4   6   76.89   14.70
   1   4   6   81.99   33.20
  -2  -4  -6  122.79   16.20
  -2  -4  -6  148.59   27.40
   2   4   6  152.08   19.50
  -3  -4  -6   87.69   25.70
  -3  -4  -6  102.99   14.00
  -3  -4  -6  116.99   33.30
   3   4   6   72.79   16.40
  -4  -4  -6   82.19   29.00
  -4  -4  -6   67.99   34.00
   4   4   6   77.19   19.50
  -5  -4  -6  190.48   40.60
  -5  -4  -6  258.37   49.90
   5   4   6  280.17   39.80
  -6  -4  -6  290.47   58.99
  -6  -4  -6  198.98   44.20
   6   4   6  334.97   43.70
  -7  -4  -6  -50.59   36.60
  -7  -4  -6  -34.00   48.70
   7   4   6    4.40   23.40
  -8  -4  -6  -12.10   43.80
  -8  -4  -6   33.10   57.89
   8   4   6   91.19   27.70
   9   4   6   -5.60   26.90
  10  -5  -6  -20.70   22.20
  10  -5  -6   19.30   27.40
   7  -5  -6  228.28   29.50
   7  -5  -6  200.68   28.30
   6  -5  -6   99.99   22.20
   6  -5  -6   75.49   20.90
  -6   5   6  170.58   88.09
   5  -5  -6   29.10   16.40
   5  -5  -6    3.00   16.10
  -5   5   6  -10.00   56.69
   4  -5  -6   37.10   13.70
   4  -5  -6    9.10   15.60
  -4   5   6    8.50   47.50
   3  -5  -6  784.12   47.10
   3  -5  -6  741.23   52.89
  -3   5   6  717.13   91.69
  -3   5   6  745.63   45.80
   2  -5  -6   46.40   10.40
   2  -5  -6   33.30   13.20
  -2   5   6   21.60   36.50
  -2   5   6   48.10   12.90
   1  -5  -6 1232.08   69.49
  -1   5   6 1160.18   68.79
  -1   5   6 1113.49  101.69
   0  -5  -6  279.27   53.99
   0  -5  -6  255.07   23.60
   0   5   6  200.28   46.50
   0   5   6  248.28   29.00
  -1  -5  -6  140.69   29.50
  -1  -5  -6  188.08   19.20
   1   5   6  143.79   20.40
   1   5   6  151.48   40.70
  -2  -5  -6  107.29   16.00
  -2  -5  -6  115.19   28.80
   2   5   6   92.39   18.80
  -3  -5  -6  684.23   71.49
  -3  -5  -6  548.55   37.60
   3   5   6  714.63   49.40
  -4  -5  -6   96.39   33.50
  -4  -5  -6  116.19   40.80
   4   5   6   81.69   20.60
  -5  -5  -6   60.89   36.90
  -5  -5  -6   66.09   42.50
   5   5   6   50.09   21.30
  -6  -5  -6  -47.00   36.50
  -6  -5  -6   -8.80   47.30
   6   5   6    0.00   21.40
  -7  -5  -6  -34.30   53.69
   7   5   6    8.50   23.70
  -8  -5  -6  -16.80   64.99
  -8  -5  -6  -32.00   47.00
   8   5   6   83.89   29.10
  -9  -5  -6   24.30   64.89
  -9  -5  -6   33.20   57.69
  -7   6   6  273.87  120.59
   6  -6  -6   71.79   23.40
   6  -6  -6   79.89   21.80
  -6   6   6  239.28   95.59
   5  -6  -6   49.70   19.10
   5  -6  -6   76.69   18.30
  -5   6   6   70.59   79.09
   4  -6  -6   80.19   16.30
   4  -6  -6   60.49   18.80
  -4   6   6   88.09   65.09
   3  -6  -6  313.17   27.30
   3  -6  -6  312.97   36.90
  -3   6   6  229.78   63.89
  -3   6   6  287.77   27.50
   2  -6  -6 1100.29   68.49
   2  -6  -6  984.00   60.79
  -2   6   6 1149.19   65.39
  -2   6   6 1168.48  114.79
   1  -6  -6   14.90   12.00
  -1   6   6   20.30   14.90
  -1   6   6    4.80   41.50
   0  -6  -6   60.79   31.30
   0  -6  -6   74.59   13.20
   0   6   6   48.30   44.50
   0   6   6   65.79   17.20
  -1  -6  -6    0.60   26.00
  -1  -6  -6   15.00   10.70
   1   6   6    8.30   16.60
   1   6   6   -0.40   39.00
  -2  -6  -6  124.19   33.70
  -2  -6  -6  153.08   21.30
   2   6   6  114.09   21.80
  -3  -6  -6   76.69   34.50
   3   6   6   52.89   21.00
  -4  -6  -6  664.73   86.69
  -4  -6  -6  707.53   94.09
   4   6   6  639.54   54.79
  -5  -6  -6   68.99   45.90
  -5  -6  -6    6.80   37.00
   5   6   6   14.80   20.10
  -6  -6  -6  -40.70   42.80
  -6  -6  -6  106.19   55.49
   6   6   6   51.99   24.90
  -7  -6  -6   -4.20   62.59
   7   6   6   22.80   24.00
  -8  -6  -6  309.57   81.29
   8   6   6  262.17   39.20
   9  -7  -6   45.90   28.40
   6  -7  -6  222.78   27.90
   6  -7  -6  226.28   32.00
   5  -7  -6  180.18   27.90
   5  -7  -6  205.58   24.90
  -5   7   6  335.17  105.59
   4  -7  -6  378.26   35.10
   4  -7  -6  407.36   46.40
  -4   7   6  572.44  126.59
   3  -7  -6  123.19   15.60
   3  -7  -6  114.29   21.30
  -3   7   6  142.59   76.59
  -3   7   6  103.29   17.30
   2  -7  -6   25.00   15.70
  -2   7   6   11.70   62.19
  -2   7   6    9.60   16.20
   1  -7  -6  118.79   19.70
  -1   7   6  147.69   22.50
  -1   7   6  147.99   61.19
   0  -7  -6  268.97   31.50
   0  -7  -6  215.68   43.60
   0   7   6  265.37   36.90
   0   7   6  205.78   63.39
  -1  -7  -6  186.88   41.80
   1   7   6  180.98   26.40
   1   7   6  269.57   64.99
  -2  -7  -6  337.77   30.60
  -2  -7  -6  269.87   47.30
   2   7   6  310.27   42.70
  -3  -7  -6  -21.90   34.80
   3   7   6    3.60   21.40
  -4  -7  -6   58.49   42.10
  -4  -7  -6  135.49   47.90
   4   7   6   70.89   25.20
  -5  -7  -6   61.79   46.90
   5   7   6   74.29   23.60
  -6  -7  -6   72.89   56.79
   6   7   6    7.70   24.70
  -7  -7  -6   50.29   69.89
   7   7   6   72.29   26.50
  -8  -7  -6  -69.39   71.19
   8   7   6   64.69   32.40
  -6   8   6  362.26  134.99
   5  -8  -6   17.00   17.80
   5  -8  -6   14.70   21.60
  -5   8   6  205.78  113.29
   4  -8  -6  192.78   28.10
   3  -8  -6   33.50   20.30
  -3   8   6   33.50   16.70
  -3   8   6   81.79   89.29
   2  -8  -6   49.80   20.30
  -2   8   6   28.10   18.50
  -2   8   6   11.60   82.29
   1  -8  -6    9.30   17.40
   1  -8  -6   27.30   40.50
  -1   8   6   -4.80   18.70
  -1   8   6   -1.80   69.39
   0  -8  -6  540.15   46.60
   0  -8  -6  608.84   94.09
   0   8   6  493.25  109.39
   0   8   6  532.05   50.19
  -1  -8  -6   34.30   39.10
  -1  -8  -6  -10.10   16.20
   1   8   6   23.00   22.40
  -2  -8  -6   93.39   44.60
  -2  -8  -6   53.69   18.80
   2   8   6   54.49   24.80
  -3  -8  -6  -53.29   41.50
   3   8   6  -32.60   22.80
  -4  -8  -6  -33.50   44.30
  -4  -8  -6  113.99   44.40
   4   8   6   33.80   26.50
  -5  -8  -6   85.99   59.79
  -5  -8  -6  -74.19   47.00
   5   8   6   18.70   25.10
  -6  -8  -6  407.46   77.79
  -6  -8  -6  185.88   69.39
   6   8   6  272.87   40.00
  -7  -8  -6  -58.29   68.29
   7   8   6   -2.70   27.70
  -6   9   6  614.64  157.48
  -5   9   6  340.37  134.59
  -4   9   6  258.57  119.69
   3  -9  -6   21.80   22.20
  -3   9   6    6.70   17.50
  -3   9   6   82.09  108.99
   2  -9  -6  -15.80   20.00
  -2   9   6   69.89   95.59
  -2   9   6   -6.70   20.10
   1  -9  -6  148.09   56.59
  -1   9   6  135.19   92.09
   0  -9  -6  491.65  100.09
   0  -9  -6  313.87   45.10
   0   9   6  548.55  107.69
   0   9   6  376.66   48.90
  -1  -9  -6  233.18   28.60
  -1  -9  -6  284.27   60.89
   1   9   6  204.68   32.40
  -2  -9  -6  191.18   57.29
   2   9   6  202.58   33.60
  -3  -9  -6  -67.29   49.10
   3   9   6    6.30   25.80
  -4  -9  -6  -49.30   53.69
   4   9   6   35.80   25.40
  -5  -9  -6  -41.70   58.29
   5   9   6   53.39   28.60
  -6  -9  -6   45.70   64.49
   6   9   6    4.00   24.00
   6 -10  -6  -10.60   27.60
  -5  10   6  630.04  166.48
  -4  10   6  249.28  135.99
  -3  10   6  243.38  125.79
   2 -10  -6  362.76   52.89
  -2  10   6  621.14  141.79
  -2  10   6  364.96   45.50
   1 -10  -6  170.88   69.59
  -1  10   6  152.18  106.99
   0 -10  -6   -5.60   22.70
   0 -10  -6  124.79   64.09
   0  10   6   32.70   99.39
   0  10   6   25.40   25.90
  -1 -10  -6  -12.60   55.09
   1  10   6   -7.20   26.60
  -2 -10  -6    8.10   58.59
   2  10   6   11.00   28.90
  -3 -10  -6  -59.99   57.79
   3  10   6   32.20   29.90
  -4 -10  -6   46.80   70.09
   4  10   6  101.59   32.90
  -5 -10  -6  252.17   74.89
   4 -11  -6  -15.80   26.80
  -3  11   6  424.16  144.69
  -2  11   6  146.29  128.99
   1 -11  -6   68.29   30.10
  -1  11   6  365.86  133.29
  -1  11   6  130.09   31.40
   0 -11  -6   69.19   68.99
   0  11   6   67.69  109.99
   0  11   6   16.90   28.40
  -1 -11  -6  -19.90   66.29
   1  11   6   34.50   30.20
  -2 -11  -6  -65.79   66.19
   2  11   6   44.60   32.70
  -3 -11  -6   20.40   71.89
   3  11   6  166.68   38.50
   3  11  -7  -12.20   37.50
   3  11  -7   97.09   38.90
  -3 -11   7  108.19   95.79
   2  11  -7  336.47   49.20
   2  11  -7  264.07   45.60
   1  11  -7   64.29   33.80
  -1 -11   7   29.30  102.79
   0  11  -7   35.20   31.60
   0 -11   7  -67.79   93.89
  -1  11  -7   36.70   28.60
   1 -11   7  -69.59  100.59
   1 -11   7   24.70   61.69
   2 -11   7   53.59   38.70
   5  10  -7   11.00   30.10
   5  10  -7   10.70   35.90
  -5 -10   7  229.28   89.89
   4  10  -7   29.60   35.20
   4  10  -7   78.39   37.90
  -4 -10   7  203.58   91.29
   3  10  -7  156.38   39.80
   3  10  -7  198.68   43.90
  -3 -10   7  340.87  105.69
   2  10  -7   41.50   33.00
  -2 -10   7   48.00   87.29
   1  10  -7   83.49   33.50
  -1 -10   7   78.39   98.89
   0  10  -7   60.69   30.10
   0 -10   7  -41.50   89.99
   0 -10   7   75.49   34.20
  -1  10  -7   12.90   27.30
   1 -10   7   29.00   32.50
   1 -10   7  -24.70   89.69
  -2  10  -7   70.99   28.30
   2 -10   7   75.99   36.10
   2 -10   7   -6.80   93.29
   2 -10   7   63.19   29.20
   3 -10   7  -27.60   92.39
   3 -10   7   99.89   29.80
   3 -10   7  171.38   41.10
   4 -10   7  -88.89   89.89
   4 -10   7   96.99   40.80
   4 -10   7   26.60   30.10
   7   9  -7   60.49   32.50
   6   9  -7   87.89   38.40
   6   9  -7   73.49   30.70
  -6  -9   7  -23.30   46.40
   5   9  -7   34.90   34.00
   5   9  -7   13.30   32.80
  -5  -9   7  146.39   87.49
   4   9  -7   80.49   37.00
   4   9  -7   95.29   37.10
   4   9  -7  116.89   22.70
  -4  -9   7  214.18   86.69
   3   9  -7   86.49   34.50
   3   9  -7   81.29   19.90
  -3  -9   7  192.18   88.69
   2   9  -7   48.00   31.60
   2   9  -7   22.50   18.00
  -2  -9   7   22.80   26.30
  -2  -9   7   17.90   78.19
   1   9  -7  168.38   35.10
  -1  -9   7  205.88   34.90
  -1  -9   7  229.38   98.89
   0   9  -7  243.38   38.50
   0  -9   7  370.26  109.19
   0  -9   7  310.87   50.39
  -1   9  -7   31.60   26.60
   1  -9   7  -18.50   86.29
   1  -9   7   35.00   32.40
  -2   9  -7   -9.90   24.70
   2  -9   7  -92.79   77.29
   2  -9   7    6.80   30.40
   2  -9   7   21.00   24.20
  -3   9  -7   -8.60   22.40
   3  -9   7   16.00   33.50
   3  -9   7  -12.70   23.60
  -4   9  -7   21.50   23.10
   4  -9   7   44.30   36.30
   4  -9   7  -86.29   79.49
   4  -9   7   23.60   27.00
   5  -9   7   69.79   39.40
   5  -9   7  -86.19   82.59
   5  -9   7   24.40   28.20
   6  -9   7  126.99  101.19
   6  -9   7  392.06   63.69
   6  -9   7  261.27   41.40
   8   8  -7   -6.10   29.90
   8   8  -7  -20.30   24.30
   7   8  -7   51.49   30.00
   7   8  -7   37.80   34.30
   6   8  -7   -1.60   32.40
   6   8  -7    6.80   20.10
   6   8  -7   19.70   28.20
  -6  -8   7  175.48   88.79
   5   8  -7  283.67   45.60
   5   8  -7  316.47   38.70
   5   8  -7  297.27   43.40
  -5  -8   7  514.15  114.59
   4   8  -7   14.30   31.00
   4   8  -7    1.90   17.80
  -4  -8   7   40.30   74.39
   3   8  -7   70.99   32.60
   3   8  -7   98.19   20.10
  -3  -8   7  144.69   80.49
  -3  -8   7   71.69   25.10
   2   8  -7   16.90   17.10
   2   8  -7  -15.10   26.20
  -2  -8   7   17.60   25.20
  -2  -8   7   24.70   73.39
   1   8  -7  109.49   31.60
  -1  -8   7  135.99   31.30
  -1  -8   7  122.99   79.59
   0   8  -7   38.80   26.90
   0  -8   7   44.70   80.19
   0  -8   7   39.30   27.80
  -1   8  -7  310.27   45.60
   1  -8   7  389.86   50.39
   1  -8   7  377.26   94.09
  -2   8  -7    6.50   22.20
   2  -8   7   -3.20   28.30
   2  -8   7  -27.60   76.39
   2  -8   7   -5.60   21.30
   3  -8   7   24.10   75.19
   3  -8   7   57.29   33.30
  -5   8  -7  737.93  110.39
  -7   8  -7  617.04  117.39
   8   7  -7   29.00   32.80
   8   7  -7   45.80   29.00
  -8  -7   7   10.80   46.00
   7   7  -7   57.99   32.90
   7   7  -7   44.70   24.50
   7   7  -7  101.89   29.70
  -7  -7   7   32.40   44.00
   6   7  -7  155.28   25.80
   6   7  -7  186.28   35.50
   6   7  -7  149.39   35.00
  -6  -7   7   83.79   44.10
   5   7  -7   14.10   27.40
   5   7  -7   16.70   28.50
   5   7  -7   30.10   19.50
  -5  -7   7  -50.59   33.80
  -5  -7   7   92.89   79.89
   4   7  -7  163.18   23.70
   4   7  -7  100.19   31.80
  -4  -7   7  200.08   78.19
   3   7  -7  490.35   40.70
   3   7  -7  330.57   50.49
  -3  -7   7  584.14  102.29
   2   7  -7   43.50   27.20
   2   7  -7   53.59   18.20
  -2  -7   7   62.29   68.49
  -2  -7   7   40.40   24.80
   1   7  -7  430.76   50.09
  -1  -7   7  399.56   95.69
  -1  -7   7  521.95   49.40
   0   7  -7  514.25   53.29
   0  -7   7  706.23   56.39
   0  -7   7  538.05  102.39
  -1   7  -7  149.79   29.30
   1  -7   7  174.88   74.69
   1  -7   7  177.48   33.80
  -2   7  -7   51.39   23.20
   2  -7   7   43.70   64.19
   2  -7   7   42.40   27.80
   2  -7   7   52.99   21.70
  -3   7  -7   72.89   48.60
  -3   7  -7   13.20   20.90
   3  -7   7   20.00   21.60
   3  -7   7   17.30   65.79
   3  -7   7   -8.70   27.90
  -4   7  -7  100.39   50.39
   4  -7   7   -3.10   68.19
   4  -7   7   16.50   30.40
  -5   7  -7  162.98   54.09
  -6   7  -7  543.65  102.69
  -7   7  -7  487.25  106.19
   9   6  -7   45.20   31.70
   9   6  -7   39.20   25.40
   9   6  -7   60.69   28.80
  -9  -6   7   44.30   47.70
   8   6  -7   -1.50   29.50
   8   6  -7  -11.70   21.90
   8   6  -7   17.00   25.20
  -8  -6   7  188.78   86.59
  -8  -6   7   38.70   45.00
   7   6  -7  199.38   37.50
   7   6  -7  182.78   28.90
   7   6  -7  264.07   35.40
  -7  -6   7  158.28   46.90
   6   6  -7  107.29   29.20
   6   6  -7  112.29   24.30
   6   6  -7  113.59   31.10
  -6  -6   7   76.69   40.00
  -6  -6   7  283.37   95.39
   5   6  -7   19.10   19.20
   5   6  -7   28.00   26.50
  -5  -6   7  -16.10   32.90
  -5  -6   7   27.40   68.29
   4   6  -7  133.39   31.20
   4   6  -7  150.48   21.80
  -4  -6   7   92.19   31.90
  -4  -6   7  192.28   71.09
   3   6  -7  243.78   34.40
  -3  -6   7  251.77   37.30
  -3  -6   7  196.38   32.20
   2   6  -7   13.40   16.60
   2   6  -7   17.90   23.80
  -2  -6   7   39.80   56.69
  -2  -6   7   13.60   21.30
   1   6  -7  543.55   51.09
  -1  -6   7  576.24   49.30
  -1  -6   7  486.65   88.19
   0   6  -7   30.50   21.40
   0  -6   7   10.70   55.19
   0  -6   7   32.70   23.70
  -1   6  -7  148.89   25.80
   1  -6   7  130.69   62.09
   1  -6   7  138.09   29.30
  -2   6  -7  351.96   39.80
  -2   6  -7  382.36   75.39
   2  -6   7  311.37   81.69
   2  -6   7  308.87   42.10
   2  -6   7  311.47   45.50
  -3   6  -7  280.97   39.10
  -3   6  -7  365.16   77.19
   3  -6   7  307.77   44.50
   3  -6   7  335.07   47.80
   3  -6   7  403.66   79.79
  -4   6  -7   86.19   41.30
  -4   6  -7  119.59   24.50
   4  -6   7   66.49   32.40
   4  -6   7   83.99   24.10
   4  -6   7   58.79   65.69
  -5   6  -7   58.59   43.20
  -5   6  -7   36.50   22.20
  -5   6  -7   45.20   60.39
   5  -6   7  -77.79   62.19
   5  -6   7    2.20   22.40
   5  -6   7   11.60   31.30
  -6   6  -7   14.80   22.50
  -6   6  -7   63.39   45.50
  -6   6  -7  -14.00   70.69
   6  -6   7   -7.40   31.50
   6  -6   7  -17.10   22.90
  -7   6  -7  145.49   97.19
  -7   6  -7  163.68   30.90
   7  -6   7  111.09   40.00
   7  -6   7   67.29   27.80
  -8   6  -7  168.08   58.29
  -8   6  -7  204.88  116.49
   8  -6   7   45.70   42.40
   9   5  -7   63.19   26.10
   9   5  -7  118.69   34.50
   9   5  -7  110.89   23.10
   9   5  -7  122.89   29.50
  -9  -5   7  142.69   49.30
   8   5  -7  161.98   35.10
   8   5  -7  184.48   29.70
   8   5  -7  145.99   28.30
  -8  -5   7  144.99   46.80
   7   5  -7   42.10   24.90
   7   5  -7   26.50   27.00
   7   5  -7   14.30   20.80
  -7  -5   7   32.40   40.70
   6   5  -7    0.80   19.00
   6   5  -7  -21.80   22.00
   6   5  -7  -13.50   24.50
  -6  -5   7   51.89   68.89
  -6  -5   7   15.40   35.00
   5   5  -7   -0.10   23.30
   5   5  -7   24.40   18.50
  -5  -5   7    7.00   32.30
  -5  -5   7   33.60   63.29
   4   5  -7  228.68   31.20
   4   5  -7  189.78   30.70
  -4  -5   7  229.38   66.49
  -4  -5   7  127.19   34.20
   3   5  -7   99.09   26.00
   3   5  -7  111.29   19.00
  -3  -5   7   93.09   23.40
  -3  -5   7  115.69   58.29
   2   5  -7 1702.63  103.99
   2   5  -7 1814.32   99.69
  -2  -5   7 1663.43  130.39
  -2  -5   7 1746.83  101.79
   1   5  -7  175.28   26.60
  -1  -5   7  224.28   58.79
  -1  -5   7  208.38   34.00
   0   5  -7    7.30   18.10
   0  -5   7    9.20   19.90
   0  -5   7   -0.60   47.30
  -1   5  -7   21.60   29.10
  -1   5  -7   24.70   18.10
   1  -5   7   25.10   20.70
   1  -5   7   35.60   49.20
  -2   5  -7  577.64   71.79
  -2   5  -7  668.13   50.09
   2  -5   7  664.43   51.99
   2  -5   7  624.94   54.79
   2  -5   7  652.43   84.69
  -3   5  -7   29.70   32.90
  -3   5  -7   30.50   19.90
  -3   5  -7   61.29   39.20
   3  -5   7   52.89   53.09
   3  -5   7   21.90   26.20
   3  -5   7    7.90   18.60
  -4   5  -7  314.17   65.39
  -4   5  -7  219.68   46.90
  -4   5  -7  285.87   38.00
   4  -5   7  297.47   43.50
   4  -5   7  371.46   72.49
   4  -5   7  225.18   37.40
  -5   5  -7  -86.89   65.49
  -5   5  -7   12.90   39.40
   5  -5   7    9.40   20.90
   5  -5   7  -40.10   56.59
   5  -5   7   -4.30   27.10
  -6   5  -7  -38.80   88.89
  -6   5  -7   48.90   44.80
   6  -5   7  100.99   24.90
   6  -5   7  -25.40   62.09
   6  -5   7   95.29   34.70
  -7   5  -7   18.60   46.80
   7  -5   7  -18.70   22.60
   7  -5   7   -9.20   35.00
  -8   5  -7  581.04  159.48
  -8   5  -7  554.34  104.09
   8  -5   7  487.75   68.29
   8  -5   7  509.25   59.59
  -9   5  -7   97.69   56.79
   9  -5   7   -5.10   26.10
   9  -5   7    4.60   38.40
  10   4  -7   69.29   32.30
 -10  -4   7   55.29   93.09
   9   4  -7   71.29   21.30
   9   4  -7   90.99   31.20
   9   4  -7  103.19   26.30
   9   4  -7   41.70   26.00
  -9  -4   7  136.69   47.20
  -9  -4   7  158.88   70.29
   8   4  -7   86.19   21.70
   8   4  -7   63.59   24.40
   8   4  -7   86.29   24.20
   8   4  -7   62.39   29.40
  -8  -4   7  200.98   77.59
  -8  -4   7  104.39   42.90
   7   4  -7   50.49   22.70
   7   4  -7   65.99   23.50
   7   4  -7   71.79   28.50
  -7  -4   7   81.39   39.60
  -7  -4   7  157.08   74.99
   6   4  -7  387.96   39.60
   6   4  -7  378.66   43.90
   6   4  -7  296.07   43.70
  -6  -4   7  418.96   90.49
  -6  -4   7  265.67   56.29
  -6  -4   7  245.88   45.40
   5   4  -7  144.09   22.40
   5   4  -7  118.89   28.20
  -5  -4   7  241.48   66.79
  -5  -4   7  107.79   34.90
   4   4  -7  270.97   37.20
   4   4  -7  363.66   33.40
  -4  -4   7  267.47   57.99
  -4  -4   7  331.17   69.29
   3   4  -7  246.08   36.20
   3   4  -7  321.27   31.00
  -3  -4   7  232.98   48.00
  -3  -4   7  291.47   35.20
  -3  -4   7  241.48   58.79
   2   4  -7   33.00   19.40
  -2  -4   7   61.89   44.10
  -2  -4   7   47.50   19.10
   1   4  -7  952.30   63.19
  -1  -4   7  969.70   62.79
  -1  -4   7  933.91   87.29
   0   4  -7  298.87   32.90
   0  -4   7  263.07   60.39
   0  -4   7  253.57   34.40
  -1   4  -7  417.36   54.29
  -1   4  -7  386.06   37.70
   1  -4   7  407.06   39.80
   1  -4   7  363.96   64.09
  -2   4  -7  791.72   70.49
  -2   4  -7  743.93   51.09
  -2   4  -7  618.14   69.29
   2  -4   7  685.43   77.39
   2  -4   7  730.13   52.19
   2  -4   7  683.13   54.79
  -3   4  -7   87.39   22.30
  -3   4  -7   96.29   33.60
  -3   4  -7   92.89   43.60
   3  -4   7  124.19   28.30
   3  -4   7  111.49   20.40
   3  -4   7  162.28   52.99
  -4   4  -7  249.08   47.00
   4  -4   7  270.57   37.60
   4  -4   7  296.27   71.69
   4  -4   7  243.08   29.60
  -5   4  -7  150.58   45.90
   5  -4   7  170.78   36.40
   5  -4   7  130.39   24.70
   5  -4   7  155.88   58.99
  -6   4  -7  -13.20   42.50
   6  -4   7    5.70   20.30
   6  -4   7  -20.80   30.30
  -7   4  -7   75.89   50.39
   7  -4   7   97.59   25.60
   7  -4   7  112.59   38.10
  -8   4  -7   29.90   51.49
   8  -4   7   15.50   23.80
   8  -4   7    7.50   37.10
  -9   4  -7   29.90   53.79
   9  -4   7   62.19   40.40
   9  -4   7   12.00   25.00
  10   3  -7  139.79   30.80
  10   3  -7  165.08   27.30
  10   3  -7  192.38   35.90
 -10  -3   7  306.87  104.19
   9   3  -7   49.20   20.90
   9   3  -7   30.60   26.80
   9   3  -7   14.50   24.30
   9   3  -7   31.60   19.90
  -9  -3   7   87.59   59.79
  -9  -3   7  -88.49   81.09
   8   3  -7   55.79   24.40
   8   3  -7   77.09   20.70
   8   3  -7   59.09   19.80
   8   3  -7   88.19   29.10
  -8  -3   7  118.79   42.30
  -8  -3   7  -50.89   66.79
  -8  -3   7  125.39   68.19
   7   3  -7   21.40   19.80
   7   3  -7   25.40   18.90
   7   3  -7   20.40   25.00
  -7  -3   7   31.80   36.60
  -7  -3   7  -34.70   53.19
  -7  -3   7   75.39   62.79
   6   3  -7  117.49   26.80
   6   3  -7   91.69   22.00
  -6  -3   7  225.58   67.89
  -6  -3   7  118.19   50.19
  -6  -3   7   81.19   35.10
   5   3  -7   68.29   23.30
   5   3  -7   58.49   18.00
  -5  -3   7  101.59   55.59
  -5  -3   7   68.49   32.30
   4   3  -7  516.45   39.10
   4   3  -7  487.65   43.10
  -4  -3   7  492.05   60.89
  -4  -3   7  483.55   67.49
   3   3  -7   44.60   14.10
   3   3  -7   69.99   20.40
  -3  -3   7   31.30   19.60
  -3  -3   7   20.30   21.50
  -3  -3   7   35.80   36.00
   2   3  -7  224.88   30.70
  -2  -3   7  180.98   45.30
  -2  -3   7  180.98   29.80
   1   3  -7  507.95   39.10
  -1  -3   7  399.86   59.19
  -1  -3   7  439.66   38.00
   0   3  -7 3306.07  177.98
   0  -3   7 3323.27  178.98
   0  -3   7 3219.68  193.98
  -1   3  -7   19.20   16.30
  -1   3  -7   38.10   23.40
   1  -3   7   16.00   38.10
   1  -3   7    9.00   16.70
  -2   3  -7   65.09   26.80
   2  -3   7   42.20   38.30
   2  -3   7   39.30   17.90
  -3   3  -7  268.07   62.09
   3  -3   7  225.58   36.60
   3  -3   7  241.68   32.00
   3  -3   7  232.48   57.29
  -4   3  -7   61.69   36.60
   4  -3   7   61.59   24.10
   4  -3   7   51.79   17.50
   4  -3   7   57.79   45.90
  -5   3  -7  167.58   46.40
   5  -3   7  219.68   55.19
   5  -3   7  156.48   24.00
   5  -3   7  173.38   35.10
  -6   3  -7 1217.08  121.29
   6  -3   7 1550.34   87.39
   6  -3   7 1260.57   92.49
  -7   3  -7    2.70   46.70
   7  -3   7   -3.50   19.70
   7  -3   7   -1.00   32.80
  -8   3  -7  -27.90   48.70
   8  -3   7  -19.60   21.00
   8  -3   7  -34.90   34.90
  -9   3  -7  -32.50   54.19
   9  -3   7  -19.20   35.90
   9  -3   7  -12.60   22.00
  10   2  -7   52.89   27.60
  10   2  -7    1.60   24.10
  10   2  -7    1.20   19.80
 -10  -2   7   89.99   98.29
   9   2  -7   58.79   25.70
   9   2  -7  120.29   29.90
   9   2  -7  105.29   23.10
  -9  -2   7  152.68   60.69
  -9  -2   7  123.99   84.19
   8   2  -7   26.80   22.30
   8   2  -7   47.30   19.00
   8   2  -7   40.00   25.30
   8   2  -7   47.20   17.30
  -8  -2   7    9.50   66.69
  -8  -2   7  113.19   45.60
  -8  -2   7   63.89   55.59
   7   2  -7   -7.00   19.10
   7   2  -7   10.40   15.50
   7   2  -7    4.40   16.70
   7   2  -7   -5.60   22.40
  -7  -2   7   -5.50   53.29
  -7  -2   7  -29.70   53.99
  -7  -2   7   -3.80   36.00
   6   2  -7  265.97   40.10
   6   2  -7  375.46   38.90
  -6  -2   7  274.67   46.30
  -6  -2   7  385.86   76.89
  -6  -2   7  319.77   78.39
   5   2  -7  325.97   39.50
   5   2  -7  417.86   36.50
  -5  -2   7  380.26   63.69
  -5  -2   7  285.37   66.19
  -5  -2   7  446.76   71.39
   4   2  -7  543.95   39.40
   4   2  -7  494.05   42.70
  -4  -2   7  460.35   66.39
  -4  -2   7  554.14   58.99
   3   2  -7   40.60   17.80
   3   2  -7   -2.10   12.00
  -3  -2   7    1.90   31.40
  -3  -2   7   19.10   17.90
   2   2  -7  -12.40   11.60
   2   2  -7   22.80   16.10
  -2  -2   7  -13.80   29.40
  -2  -2   7    4.60   16.30
   1   2  -7 2274.27  121.59
  -1  -2   7 2161.48  122.19
  -1  -2   7 2146.39  135.69
   0   2  -7  522.25   39.30
   0  -2   7  519.25   40.80
   0  -2   7  444.86   55.69
  -1   2  -7 1727.13   99.29
   1  -2   7 1511.35  103.69
   1  -2   7 1347.17   91.69
   1  -2   7 1566.14   90.59
  -2   2  -7  729.83   66.39
   2  -2   7  657.73   64.49
   2  -2   7  560.54   47.20
  -3   2  -7  166.88   35.60
   3  -2   7  236.38   50.09
   3  -2   7  193.68   28.60
   3  -2   7  215.98   30.10
  -4   2  -7  140.09   38.60
   4  -2   7  153.08   20.20
   4  -2   7  135.09   27.70
   4  -2   7  228.78   52.19
  -5   2  -7  341.57   60.29
  -5   2  -7  249.68   49.50
   5  -2   7  291.37   36.30
   5  -2   7  293.97   38.40
  -6   2  -7   43.00   42.00
  -6   2  -7   55.09   33.60
   6  -2   7    9.80   27.40
   6  -2   7   -2.50   16.80
  -7   2  -7  326.17   62.99
   7  -2   7  432.36   55.09
   7  -2   7  559.64   46.80
  -8   2  -7  -21.20   48.30
   8  -2   7   23.00   19.10
   8  -2   7   57.59   35.30
  -9   2  -7  -58.69   51.79
   9  -2   7  -17.80   36.10
  10   1  -7   27.10   26.60
  10   1  -7   31.20   21.10
 -10  -1   7  125.29  105.89
   9   1  -7  190.48   32.40
   9   1  -7  171.58   26.40
  -9  -1   7  236.28   96.19
  -9  -1   7  213.38   59.09
   8   1  -7  402.16   44.80
   8   1  -7  418.86   35.40
   8   1  -7  432.46   45.90
   8   1  -7  308.47   45.80
  -8  -1   7  513.45   57.49
  -8  -1   7  429.86   75.19
  -8  -1   7  485.55  113.29
   7   1  -7  106.39   16.40
   7   1  -7   75.99   22.50
   7   1  -7  108.19   20.80
   7   1  -7  103.69   25.00
  -7  -1   7  144.69   53.59
  -7  -1   7  117.29   62.29
   6   1  -7  114.19   21.10
   6   1  -7  155.38   25.70
   6   1  -7  156.08   22.00
  -6  -1   7  199.18   54.89
   5   1  -7    7.40   18.10
   5   1  -7   11.30   14.60
  -5  -1   7   -4.60   36.60
  -5  -1   7    3.60   39.70
   4   1  -7  116.29   18.20
   4   1  -7  152.68   21.80
  -4  -1   7  104.89   37.50
  -4  -1   7  134.59   41.10
   3   1  -7  335.27   29.50
   3   1  -7  381.06   32.50
  -3  -1   7  310.27   49.60
  -3  -1   7  229.88   46.40
   2   1  -7 1820.82  115.69
   2   1  -7 2141.29  108.89
   2   1  -7 1971.90  108.69
  -2  -1   7 1979.20  110.39
  -2  -1   7 1841.82  122.79
   1   1  -7 1564.54   85.39
  -1  -1   7 1396.66   98.19
  -1  -1   7 1508.65   86.59
   0   1  -7  396.56   36.10
   0  -1   7  446.56   36.10
   0  -1   7  398.76   49.90
  -1   1  -7  761.12   65.09
   1  -1   7  693.43   61.79
   1  -1   7  793.42   51.39
   1  -1   7  724.83   53.39
   2  -1   7   88.39   21.20
   2  -1   7   67.49   29.70
  -3   1  -7   47.30   27.70
   3  -1   7   61.89   21.70
   3  -1   7   52.39   16.30
   3  -1   7   74.59   28.30
  -4   1  -7  741.73   78.29
  -4   1  -7  765.42   65.29
   4  -1   7  743.73   49.80
   4  -1   7  719.03   55.89
   4  -1   7  746.73   53.39
  -5   1  -7  154.88   42.00
  -5   1  -7  137.49   32.00
   5  -1   7  177.68   24.60
   5  -1   7  149.88   19.70
   5  -1   7  161.48   29.70
  -6   1  -7   38.90   42.40
  -6   1  -7   48.40   31.50
   6  -1   7   57.19   22.30
   6  -1   7   58.59   28.10
   6  -1   7   55.49   17.10
  -7   1  -7  461.25   73.69
   7  -1   7  308.17   51.39
   7  -1   7  340.07   39.10
   7  -1   7  334.07   47.50
   8  -1   7  477.45   44.90
   8  -1   7  433.36   58.09
   8  -1   7  449.06   53.99
  10   0  -7    2.40   23.70
  10   0  -7   -6.00   19.60
 -10   0   7  170.08   99.39
  -9   0   7  208.78   92.89
   8   0  -7   23.90   21.00
   8   0  -7   -6.90   18.50
   8   0  -7   14.20   18.70
  -8   0   7   31.10   45.70
  -8   0   7  110.19   76.89
   7   0  -7  422.66   43.80
   7   0  -7  462.65   33.50
   7   0  -7  446.66   43.30
   7   0  -7  556.14   45.90
  -7   0   7  511.55   71.89
  -7   0   7  507.35   60.39
  -7   0   7  518.35  107.39
   6   0  -7   -1.40   18.20
   6   0  -7    2.60   11.10
   6   0  -7   -3.70   16.70
   6   0  -7   -7.20   14.70
  -6   0   7   -7.10   39.50
  -6   0   7  -16.60   51.19
   5   0  -7  383.96   36.00
   5   0  -7  361.66   35.80
   5   0  -7  334.67   33.60
  -5   0   7  403.76   73.29
  -5   0   7  351.66   59.19
   4   0  -7   -4.30   11.30
   4   0  -7   11.40   15.00
  -4   0   7  -10.30   30.70
  -4   0   7  -10.40   30.50
   3   0  -7  413.66   32.60
   3   0  -7  481.15   34.00
   3   0  -7  306.07   53.89
  -3   0   7  421.46   52.59
  -3   0   7  372.16   54.19
   2   0  -7   26.80   13.30
   2   0  -7    8.40   10.70
   2   0  -7   -2.50    9.70
  -2   0   7   -2.40   15.90
  -2   0   7  -26.20   21.60
  -2   0   7  -25.50   27.70
   1   0  -7 1877.61  108.59
   1   0  -7 2030.40  117.09
  -1   0   7 1912.41  121.59
  -1   0   7 2014.90  118.19
  -1   0   7 2044.50  111.29
   0   0  -7  -35.90   26.00
   0   0  -7  -22.80   14.50
   0   0   7   -7.30   13.60
   0   0   7  -16.70   25.80
  -1   0  -7  583.44   55.69
  -1   0  -7  679.93   55.09
  -1   0  -7  559.54   55.19
   1   0   7  602.64   44.60
   1   0   7  670.53   43.30
   1   0   7  571.14   53.29
  -2   0  -7   11.10   26.50
  -2   0  -7  -15.60    9.30
  -2   0  -7   38.90   21.00
   2   0   7    5.40   12.90
   2   0   7  -15.60   21.70
   2   0   7  -12.20   15.60
  -3   0  -7 2170.68  134.89
  -3   0  -7 2072.29  118.49
  -3   0  -7 2105.19  125.59
   3   0   7 2316.17  123.39
   3   0   7 2220.18  121.59
   3   0   7 2251.87  127.99
  -4   0  -7   -6.50    9.30
  -4   0  -7    7.00   21.00
  -4   0  -7    9.00   27.00
   4   0   7  -16.80   14.30
   4   0   7    6.50   19.70
  -5   0  -7   16.60   34.00
  -5   0  -7   23.70   27.40
   5   0   7    3.40   22.10
   5   0   7    8.50   17.60
  -6   0  -7   -7.60   38.40
  -6   0  -7   10.20   31.00
   6   0   7    1.70   20.40
   6   0   7    4.80   25.40
  -7   0  -7  439.26   76.79
   7   0   7  413.76   37.70
   7   0   7  382.46   47.90
   7   0   7  405.76   50.69
  -8   0  -7   56.09   38.50
  -8   0  -7  -39.40   47.70
   8   0   7   37.70   26.00
   8   0   7   52.19   32.40
   9   0   7  320.37   41.50
   9   0   7  391.16   57.59
  10   0   7    2.60   38.70
  -9   1   7  486.35   74.89
  -9   1   7  713.53  131.89
   8  -1  -7  399.16   40.30
   8  -1  -7  459.75   45.60
   8  -1  -7  326.07   44.80
   7  -1  -7  130.29   22.60
   7  -1  -7  116.99   22.60
   7  -1  -7   81.39   22.40
  -7   1   7  196.38   76.49
   6  -1  -7  143.59   21.80
   6  -1  -7  152.58   22.60
   6  -1  -7  128.09   21.30
  -6   1   7  200.68   51.99
  -6   1   7  227.68   68.19
   5  -1  -7   20.50   14.40
   5  -1  -7   35.30   15.60
   5  -1  -7    6.40   13.60
  -5   1   7   44.60   46.40
  -5   1   7   15.20   36.80
   4  -1  -7  195.68   24.50
   4  -1  -7  118.69   17.50
   4  -1  -7  115.19   14.30
   4  -1  -7  116.89   18.30
  -4   1   7  138.99   40.50
  -4   1   7  131.79   41.60
   3  -1  -7  324.97   27.20
   3  -1  -7  377.46   29.90
   3  -1  -7  330.07   28.20
  -3   1   7  312.57   49.50
  -3   1   7  290.37   52.59
   2  -1  -7 2211.68  112.99
   2  -1  -7 2123.99  112.59
   2  -1  -7 1958.70  111.69
  -2   1   7 2028.40  129.09
  -2   1   7 1943.91  125.49
   1  -1  -7 1545.75  100.09
   1  -1  -7 1736.13   89.09
  -1   1   7 1509.75   90.59
  -1   1   7 1506.25  102.79
  -1   1   7 1581.84  103.89
   0  -1  -7  408.96   45.10
   0  -1  -7  355.96   48.50
   0   1   7  456.45   50.49
   0   1   7  480.85   34.90
   0   1   7  454.55   36.40
   0   1   7  399.76   51.89
  -1  -1  -7  649.24   53.89
  -1  -1  -7  719.53   57.09
  -1  -1  -7  652.63   58.69
   1   1   7  799.22   47.90
   1   1   7  733.63   48.40
   1   1   7  719.93   57.29
  -2  -1  -7   64.99   17.20
  -2  -1  -7   50.89   22.80
  -2  -1  -7   52.69   10.80
  -2  -1  -7   85.19   25.80
   2   1   7   66.39   17.60
   2   1   7   72.59   15.00
   2   1   7   90.49   24.60
  -3  -1  -7   80.99   20.20
  -3  -1  -7   58.69   24.50
  -3  -1  -7   29.30    9.60
   3   1   7   43.10   18.70
   3   1   7   61.89   15.50
  -4  -1  -7  770.02   66.49
  -4  -1  -7  648.74   42.30
  -4  -1  -7  752.62   73.79
   4   1   7  734.03   52.19
   4   1   7  715.43   52.19
  -5  -1  -7  132.79   38.20
  -5  -1  -7  105.19   12.90
  -5  -1  -7  118.49   30.80
   5   1   7  175.58   28.30
   5   1   7  153.98   23.30
  -6  -1  -7   62.59   41.40
  -6  -1  -7   36.00   33.60
   6   1   7   45.20   22.70
   6   1   7   60.39   27.20
  -7  -1  -7  211.28   44.50
  -7  -1  -7  179.38   54.09
   7   1   7  340.47   44.50
  -8  -1  -7  448.06   85.59
  -8  -1  -7  334.07   70.29
   8   1   7  489.45   53.09
   8   1   7  523.25   55.59
  -9  -1  -7  -69.69   54.79
  -9  -1  -7   41.70   42.30
   9   1   7   47.50   36.00
   9   1   7    4.90   27.80
 -10  -1  -7  -72.59   58.39
 -10  -1  -7  129.49   49.80
  10   1   7  -12.40   32.20
  10   1   7   93.99   42.50
   8  -2  -7   27.60   20.40
   8  -2  -7   37.80   20.30
  -8   2   7  236.18   96.49
   7  -2  -7    6.20   17.60
   7  -2  -7  -11.30   16.90
  -7   2   7   92.89   77.29
   6  -2  -7  343.47   39.90
   6  -2  -7  318.17   36.10
  -6   2   7  402.76   83.89
   5  -2  -7  377.06   36.30
   5  -2  -7  391.36   38.30
  -5   2   7  348.37   88.59
   4  -2  -7  495.95   40.60
   4  -2  -7  516.05   38.10
  -4   2   7  588.74   76.09
  -4   2   7  492.55   61.99
   3  -2  -7    8.80    9.20
   3  -2  -7   10.60   11.60
   3  -2  -7   16.90   10.90
  -3   2   7  -16.00   26.50
  -3   2   7   23.30   32.00
   2  -2  -7   12.20    9.80
   2  -2  -7    7.10   10.80
   2  -2  -7    5.10    9.30
  -2   2   7   -1.30   29.90
  -2   2   7   -9.70   24.60
   1  -2  -7 2281.87  124.89
   1  -2  -7 2205.58  126.19
  -1   2   7 2287.77  140.29
  -1   2   7 2425.96  125.89
  -1   2   7 2342.57  142.49
   0   2   7  389.36   57.29
   0   2   7  444.76   36.30
   0   2   7  518.85   36.00
   0   2   7  454.15   49.30
  -1  -2  -7 1334.57   88.79
  -1  -2  -7 1354.36   88.09
  -1  -2  -7 1381.66   80.09
   1   2   7 1468.95   80.29
   1   2   7 1398.46   80.09
  -2  -2  -7  626.74   52.89
  -2  -2  -7  583.54   45.60
  -2  -2  -7  614.34   58.89
  -2  -2  -7  573.24   46.60
   2   2   7  586.24   41.90
   2   2   7  608.64   43.60
  -3  -2  -7  123.99   12.70
  -3  -2  -7  130.39   29.40
  -3  -2  -7  219.48   43.40
   3   2   7  207.48   26.90
   3   2   7  181.08   21.50
  -4  -2  -7  253.67   54.19
  -4  -2  -7  181.18   37.90
   4   2   7  212.58   30.80
   4   2   7  165.88   23.90
  -5  -2  -7  329.67   69.89
  -5  -2  -7  312.67   65.49
   5   2   7  261.37   30.90
   5   2   7  291.87   37.70
  -6  -2  -7   17.30   40.20
  -6  -2  -7   11.90   31.80
   6   2   7    4.10   24.50
   6   2   7   24.50   21.40
  -7  -2  -7  379.96   66.49
  -7  -2  -7  300.07   51.59
   7   2   7  526.95   49.30
   7   2   7  484.45   49.30
  -8  -2  -7   -7.60   40.70
  -8  -2  -7  -54.29   51.09
   8   2   7   30.60   29.80
   8   2   7   45.20   27.10
  -9  -2  -7  -39.70   43.50
   9   2   7   46.20   33.30
   9   2   7   -8.90   27.80
  -9   3   7  333.67  131.69
   8  -3  -7   67.29   22.80
   8  -3  -7   44.20   20.70
   7  -3  -7   22.70   21.20
   7  -3  -7   14.40   19.80
  -7   3   7   43.90   87.29
   6  -3  -7   86.39   20.20
   6  -3  -7   77.29   21.40
  -6   3   7  176.28   74.99
   5  -3  -7   67.39   17.70
   5  -3  -7   59.39   17.00
  -5   3   7   44.80   54.79
   4  -3  -7  593.04   40.30
   4  -3  -7  538.15   43.20
  -4   3   7  463.85   79.29
   3  -3  -7   37.90    8.60
   3  -3  -7   55.99   14.20
   3  -3  -7   57.99   12.50
  -3   3   7   22.80   31.70
   2  -3  -7  176.88   25.20
   2  -3  -7  181.88   20.80
   2  -3  -7  196.28   19.40
  -2   3   7  220.58   23.50
  -2   3   7  140.49   36.10
   1  -3  -7  518.45   33.70
   1  -3  -7  528.15   35.50
  -1   3   7  503.15   36.60
  -1   3   7  431.46   62.69
   0  -3  -7 3114.39  165.98
   0   3   7 3102.19  184.88
   0   3   7 3125.19  167.38
  -1  -3  -7   39.60   14.10
  -1  -3  -7   -1.20   18.80
  -1  -3  -7   24.20    8.00
   1   3   7   16.50   12.80
   1   3   7   27.10   14.40
  -2  -3  -7   80.09   15.20
  -2  -3  -7   30.50   24.60
  -2  -3  -7   57.49    8.10
  -2  -3  -7   44.10   21.20
  -2  -3  -7   90.69   23.90
   2   3   7   49.10   15.70
   2   3   7   56.49   15.30
  -3  -3  -7  223.58   24.90
  -3  -3  -7  255.67   47.60
  -3  -3  -7  240.28   53.29
   3   3   7  268.87   32.40
   3   3   7  272.37   28.10
  -4  -3  -7   54.29   27.00
  -4  -3  -7   55.29   30.80
   4   3   7   69.69   18.40
   4   3   7   38.00   17.80
  -5  -3  -7  195.78   45.90
  -5  -3  -7  113.09   34.20
   5   3   7  103.69   23.00
   5   3   7  201.78   31.60
  -6  -3  -7 1442.76  125.79
  -6  -3  -7 1182.98  110.59
   6   3   7 1413.26   89.59
   6   3   7 1569.04   87.09
  -7  -3  -7  -41.30   48.40
  -7  -3  -7  -47.80   36.00
   7   3   7   14.80   24.50
   7   3   7   22.20   24.00
   8   3   7   27.50   30.00
   8   3   7   19.90   26.30
  -9  -3  -7  -72.69   45.80
   9   3   7  -35.10   26.70
   7  -4  -7   48.00   22.20
   7  -4  -7   62.19   22.20
  -7   4   7  222.38  100.89
   6  -4  -7  336.67   44.00
   6  -4  -7  379.26   40.90
  -6   4   7  548.35  105.19
   5  -4  -7   98.89   20.30
   5  -4  -7  131.29   20.40
  -5   4   7  166.18   67.29
   4  -4  -7  355.86   38.40
   4  -4  -7  457.55   34.00
  -4   4   7  300.67   64.29
   3  -4  -7  336.97   27.30
   3  -4  -7  260.47   31.80
   3  -4  -7  294.97   22.20
  -3   4   7  295.17   26.00
  -3   4   7  249.78   65.69
   2  -4  -7   37.50   10.30
   2  -4  -7   27.50   10.10
   2  -4  -7   47.40   13.00
  -2   4   7   25.80   12.70
  -2   4   7   23.10   34.10
   1  -4  -7  937.91   55.39
   1  -4  -7  848.62   51.79
  -1   4   7  947.91   55.59
  -1   4   7  877.51   85.99
   0  -4  -7  254.17   22.70
   0  -4  -7  218.58   21.60
   0  -4  -7  151.48   26.50
   0   4   7  201.18   43.20
   0   4   7  286.97   28.80
  -1  -4  -7  339.47   26.40
  -1  -4  -7  358.26   29.60
  -1  -4  -7  376.56   51.79
   1   4   7  399.36   34.10
  -2  -4  -7  686.53   66.29
  -2  -4  -7  673.13   42.00
  -2  -4  -7  702.83   39.70
   2   4   7  656.23   48.80
  -3  -4  -7   69.69   26.70
  -3  -4  -7   82.19   32.90
   3   4   7   84.59   18.80
  -4  -4  -7  299.27   63.29
  -4  -4  -7  291.17   67.39
   4   4   7  286.37   38.80
  -5  -4  -7  153.78   47.40
  -5  -4  -7  124.99   37.40
   5   4   7  120.09   25.30
  -6  -4  -7  -50.39   32.80
  -6  -4  -7  -21.10   46.10
   6   4   7    5.90   21.30
  -7  -4  -7    1.30   39.40
  -7  -4  -7   41.90   56.69
   7   4   7  113.99   28.40
  -8  -4  -7  -86.89   55.39
   8   4   7   27.20   26.80
   9   4   7   61.39   30.90
   7  -5  -7   25.40   22.10
   7  -5  -7   30.30   21.50
  -7   5   7  227.88  110.09
   6  -5  -7  -11.50   16.90
   6  -5  -7   19.20   18.70
  -6   5   7   24.30   80.89
   5  -5  -7   34.00   16.90
   5  -5  -7   27.10   19.20
  -5   5   7   21.20   62.89
   4  -5  -7  192.58   24.60
   4  -5  -7  249.88   28.70
  -4   5   7  174.18   61.99
   3  -5  -7  100.99   18.30
   3  -5  -7  116.19   16.00
  -3   5   7   80.09   47.00
  -3   5   7  101.99   15.20
   2  -5  -7 1557.54   91.49
   2  -5  -7 1780.12   96.99
  -2   5   7 1612.74  128.09
  -2   5   7 1751.12   93.99
   1  -5  -7  152.18   18.10
   1  -5  -7  226.48   25.90
  -1   5   7  208.98   28.30
  -1   5   7  180.58   49.10
   0  -5  -7   17.50    9.70
   0  -5  -7   16.90   24.50
   0   5   7    1.00   35.40
   0   5   7   12.30   14.20
  -1  -5  -7   14.10   23.80
  -1  -5  -7    8.80    8.20
   1   5   7   14.00   36.50
   1   5   7   17.40   15.10
  -2  -5  -7  555.54   68.19
   2   5   7  638.94   47.70
  -3  -5  -7   41.80   29.00
  -3  -5  -7    6.00   11.80
  -3  -5  -7   26.10   34.20
   3   5   7   24.20   17.40
  -4  -5  -7  213.88   40.40
  -4  -5  -7  277.77   53.09
   4   5   7  229.48   29.50
  -5  -5  -7    0.40   34.00
  -5  -5  -7    3.10   40.40
   5   5   7    8.00   21.40
  -6  -5  -7   94.19   56.89
  -6  -5  -7   37.10   40.20
   6   5   7   75.09   23.80
  -7  -5  -7  -60.19   56.69
   7   5   7   -5.70   23.30
  -8  -5  -7  488.95   93.09
   8   5   7  545.05   60.89
   9   5   7   -4.30   29.00
   7  -6  -7  196.38   30.90
   7  -6  -7  169.48   27.70
   6  -6  -7  105.59   25.60
   6  -6  -7  106.99   23.40
  -6   6   7  286.87  109.19
   5  -6  -7   14.70   16.80
   5  -6  -7   11.70   17.90
  -5   6   7   26.50   77.49
   4  -6  -7  136.89   19.40
   4  -6  -7  126.09   22.30
  -4   6   7  148.69   15.50
  -4   6   7  187.88   70.89
   3  -6  -7  337.17   38.50
   3  -6  -7  348.47   28.70
  -3   6   7  283.87   29.80
  -3   6   7  311.47   71.49
   2  -6  -7   34.20   10.70
   2  -6  -7   29.70   14.70
  -2   6   7   10.00   47.90
  -2   6   7   19.60   14.90
   1  -6  -7  537.25   39.10
  -1   6   7  479.25   41.00
  -1   6   7  449.66   86.89
   0  -6  -7    0.50   29.60
   0   6   7   23.70   46.20
   0   6   7   32.30   16.90
  -1  -6  -7  115.69   14.90
  -1  -6  -7  100.79   34.40
   1   6   7   99.39   21.10
   1   6   7  124.69   51.89
  -2  -6  -7  293.97   46.30
  -2  -6  -7  334.27   27.60
   2   6   7  320.17   40.00
  -3  -6  -7  283.07   46.80
   3   6   7  288.97   39.90
  -4  -6  -7   93.69   47.90
  -4  -6  -7   60.99   36.60
   4   6   7   60.29   23.10
  -5  -6  -7  -22.90   37.10
  -5  -6  -7   17.80   44.60
   5   6   7   27.10   23.10
  -6  -6  -7  -29.00   53.99
   6   6   7    6.50   21.80
  -7  -6  -7  -28.60   46.70
  -7  -6  -7   86.79   71.29
   7   6   7   62.59   25.90
  -8  -6  -7  -82.79   66.39
   8   6   7   52.79   29.90
   6  -7  -7  136.49   27.10
   6  -7  -7  168.58   25.80
   5  -7  -7   -3.90   19.60
   5  -7  -7   20.20   16.70
  -5   7   7  121.19   96.49
   4  -7  -7   92.29   22.30
   4  -7  -7  121.49   18.70
  -4   7   7  212.58   91.59
  -4   7   7  121.59   16.10
   3  -7  -7  478.75   45.00
   3  -7  -7  418.86   33.10
  -3   7   7  497.15  121.99
  -3   7   7  450.75   36.90
   2  -7  -7   36.10   16.40
  -2   7   7   42.60   17.60
  -2   7   7    5.90   65.99
   1  -7  -7  468.85   39.00
  -1   7   7  367.76   97.49
  -1   7   7  426.16   41.70
   0  -7  -7  697.13   86.99
   0  -7  -7  692.73   47.60
   0   7   7  608.34   52.09
   0   7   7  605.24  106.89
  -1  -7  -7  171.68   42.30
  -1  -7  -7  227.88   28.60
   1   7   7  183.88   26.90
  -2  -7  -7   50.59   37.00
  -2  -7  -7   51.69   14.10
   2   7   7   54.39   22.30
  -3  -7  -7  -11.20   37.60
   3   7   7  -17.70   20.20
  -4  -7  -7   97.89   49.00
  -4  -7  -7  -29.60   37.80
   4   7   7   12.60   21.80
  -5  -7  -7  113.89   59.69
  -5  -7  -7   -7.60   44.90
   5   7   7   20.20   23.90
  -6  -7  -7   40.90   52.89
   6   7   7   96.29   25.70
  -7  -7  -7    6.50   70.49
   7   7   7   24.90   25.30
   8  -8  -7  -23.70   25.70
   5  -8  -7  219.98   30.90
  -4   8   7  121.19  101.39
   3  -8  -7   63.09   21.10
  -3   8   7  167.88   99.29
  -3   8   7   65.49   18.00
   2  -8  -7    2.10   17.60
  -2   8   7   17.20   80.69
  -2   8   7   -8.20   17.30
   1  -8  -7  129.69   22.50
   1  -8  -7  189.68   50.89
  -1   8   7  130.59   24.10
  -1   8   7  182.68   81.99
   0  -8  -7   81.29   44.80
   0  -8  -7   43.40   18.10
   0   8   7   22.20   22.50
   0   8   7   62.49   75.49
  -1  -8  -7  417.06   87.39
  -1  -8  -7  355.46   40.20
   1   8   7  391.86   48.30
  -2  -8  -7  -17.30   39.90
   2   8   7   17.40   24.40
  -3  -8  -7   19.70   46.40
   3   8   7   42.50   26.40
  -4  -8  -7  139.29   50.19
  -4  -8  -7  -44.10   44.60
   4   8   7   55.59   23.80
  -5  -8  -7  252.97   63.99
   5   8   7  194.88   31.10
  -6  -8  -7   34.30   61.89
   6   8   7    6.80   27.40
   7   8   7   -6.60   28.60
   7  -9  -7    3.10   28.20
  -6   9   7  468.85  152.58
  -5   9   7  317.17  131.09
  -4   9   7  317.17  130.09
  -3   9   7  337.87  121.69
   2  -9  -7   14.60   21.50
  -2   9   7    7.20   20.20
  -2   9   7  109.19  101.39
   1  -9  -7  134.89   26.60
  -1   9   7  296.47  103.89
  -1   9   7  174.78   28.50
   0  -9  -7  311.17   45.80
   0  -9  -7  519.65  103.39
   0   9   7  465.35  110.69
   0   9   7  375.46   49.80
  -1  -9  -7   11.00   24.00
  -1  -9  -7   28.00   49.00
   1   9   7   47.50   27.40
  -2  -9  -7   16.00   49.00
   2   9   7    1.50   25.40
  -3  -9  -7  -74.89   50.59
   3   9   7   20.20   26.40
  -5  -9  -7  204.48   73.29
   5   9   7   58.49   31.00
  -6  -9  -7  602.84  127.89
  -5  10   7  332.77  148.89
  -4  10   7  314.17  143.49
  -3  10   7  507.15  140.79
  -2  10   7  214.98  121.59
   1 -10  -7  288.37   75.79
  -1  10   7  214.88  116.29
   0 -10  -7   27.00   24.80
   0 -10  -7  109.69   66.89
   0  10   7   41.80   27.80
   0  10   7  174.78  108.59
  -1 -10  -7   14.50   57.09
   1  10   7   14.50   28.70
  -2 -10  -7   95.89   64.19
   2  10   7  105.69   31.80
  -3 -10  -7   79.09   64.39
   3  10   7  108.79   32.10
  -3  11   7  324.77  144.89
  -2  11   7  705.03  168.28
   1 -11  -7  177.98   77.69
  -1  11   7  214.18  130.79
  -1  11   7   35.70   28.00
   0 -11  -7  113.39   69.69
   0  11   7    2.90   29.40
  -1 -11  -7    7.40   67.49
   1  11   7   29.00   31.80
  -2 -11  -7  -23.80   68.79
   2  11   7   29.80   33.00
   3  11   7   31.40   32.90
   3  11  -8  112.59   37.70
   2  11  -8   34.00   34.80
   2  11  -8  -59.19   36.50
  -2 -11   8   81.39   99.79
   1  11  -8   53.19   33.80
  -1 -11   8   62.99   93.49
   0  11  -8   32.80   31.10
   0 -11   8  -24.90   99.59
  -1  11  -8   36.50   29.60
   1 -11   8  -31.40   95.89
   1 -11   8   37.60   40.90
   2 -11   8   70.09   40.80
   5  10  -8   25.40   33.90
   5  10  -8   34.30   38.00
  -5 -10   8  235.98  100.79
   4  10  -8   26.00   36.90
   4  10  -8   72.99   38.20
  -4 -10   8  227.48   94.39
   3  10  -8   32.70   34.50
  -3 -10   8   67.99   88.59
   2  10  -8  232.68   42.70
  -2 -10   8  423.16  111.29
   1  10  -8  101.19   33.30
  -1 -10   8   56.09   41.90
  -1 -10   8  121.69   91.99
   0  10  -8   68.19   31.30
   0 -10   8   34.90   90.99
   0 -10   8   68.19   34.20
  -1  10  -8   11.10   27.60
   1 -10   8  -20.70   89.19
   1 -10   8   53.39   34.90
  -2  10  -8  102.59   30.30
   2 -10   8  142.69   40.20
   2 -10   8  118.09   97.89
  -3  10  -8   15.20   34.50
   3 -10   8   25.40   28.00
   3 -10   8   63.79   37.80
   3 -10   8  -77.19   92.29
   4 -10   8   64.09   39.80
   4 -10   8   16.50   26.90
   6   9  -8  114.29   40.80
   6   9  -8   95.09   32.90
  -6  -9   8   21.20   45.60
   5   9  -8   68.69   35.60
   5   9  -8   40.70   34.00
   5   9  -8   45.60   22.20
  -5  -9   8  -33.60   38.00
   4   9  -8  170.88   26.90
   4   9  -8  188.38   42.30
  -4  -9   8  353.76   99.49
   3   9  -8   99.49   22.10
   3   9  -8   80.49   34.70
  -3  -9   8  245.18   96.19
   2   9  -8   49.80   20.80
   2   9  -8   78.29   33.40
  -2  -9   8  121.89   89.59
  -2  -9   8   74.19   30.10
   1   9  -8   89.49   32.70
  -1  -9   8  118.89   33.80
  -1  -9   8  127.89   85.99
   0   9  -8   83.39   30.20
   0  -9   8  136.19   92.79
   0  -9   8  130.49   36.30
  -1   9  -8  135.49   33.00
   1  -9   8  188.48   38.50
   1  -9   8  141.19   94.59
  -2   9  -8   93.29   29.60
   2  -9   8   97.39   89.99
   2  -9   8  122.99   36.60
  -3   9  -8   -6.30   23.20
   3  -9   8   -6.50   23.50
   3  -9   8  -69.89   76.69
   3  -9   8   15.90   32.60
  -4   9  -8   47.00   25.80
   4  -9   8  129.59   40.90
   4  -9   8   96.39   30.90
   4  -9   8   43.00   84.79
   5  -9   8  169.68   36.30
   5  -9   8   86.69   89.19
   5  -9   8  219.78   47.20
   7   8  -8   28.80   34.60
   6   8  -8   98.79   33.50
   6   8  -8  159.88   39.50
   6   8  -8  113.79   25.80
  -6  -8   8   72.89   43.60
   5   8  -8  -23.30   30.50
   5   8  -8   19.40   20.70
   5   8  -8   61.79   34.50
  -5  -8   8  -21.70   36.40
  -5  -8   8  220.18   97.69
   4   8  -8   89.19   35.30
   4   8  -8   76.49   21.30
  -4  -8   8   47.60   26.70
  -4  -8   8  182.28   89.19
   3   8  -8   -1.90   28.60
   3   8  -8   -6.00   17.60
  -3  -8   8    5.10   24.90
  -3  -8   8   33.70   74.29
   2   8  -8   82.99   22.00
   2   8  -8   81.59   31.00
  -2  -8   8   62.89   80.99
  -2  -8   8   81.69   29.40
   1   8  -8   20.30   27.90
  -1  -8   8   -2.50   68.99
  -1  -8   8   49.20   29.00
   0   8  -8  503.25   55.39
   0  -8   8  514.05  108.29
   0  -8   8  667.33   60.09
  -1   8  -8   86.49   27.50
   1  -8   8  126.39   33.90
   1  -8   8  108.79   79.89
  -2   8  -8  -16.90   22.20
   2  -8   8   20.70   29.40
   2  -8   8   21.90   22.70
   2  -8   8   -0.10   73.69
  -3   8  -8  -12.40   23.00
   3  -8   8  -12.50   72.29
   3  -8   8   16.30   31.10
   3  -8   8    1.80   22.20
  -4   8  -8   -3.40   23.00
   4  -8   8   -1.50   23.90
   4  -8   8  -22.40   72.49
   4  -8   8   42.50   35.30
   6  -8   8  272.07   50.39
   6  -8   8  169.98   90.69
   6  -8   8  255.77   39.00
   8   7  -8   69.39   35.30
   8   7  -8   34.10   25.80
   8   7  -8   89.79   30.90
  -8  -7   8   86.09   46.10
   7   7  -8  124.89   32.90
   7   7  -8  114.39   27.30
   7   7  -8   91.69   35.30
  -7  -7   8   79.99   44.40
   6   7  -8   41.70   21.80
   6   7  -8   68.49   31.80
   6   7  -8   54.49   31.50
  -6  -7   8   43.30   38.70
   5   7  -8   87.79   22.80
   5   7  -8   66.99   32.00
  -5  -7   8   70.09   36.50
  -5  -7   8  249.38   90.79
   4   7  -8  247.98   39.30
   4   7  -8  264.87   35.30
  -4  -7   8  162.98   36.00
  -4  -7   8  213.38   33.40
   3   7  -8   56.09   28.60
   3   7  -8   71.39   20.70
  -3  -7   8  114.79   73.19
  -3  -7   8   56.49   25.60
   2   7  -8  317.27   39.30
   2   7  -8  270.47   38.70
  -2  -7   8  314.17   44.30
  -2  -7   8  391.36   97.79
   1   7  -8  292.97   39.80
  -1  -7   8  370.96   94.89
  -1  -7   8  383.86   47.80
   0   7  -8    3.20   24.60
   0  -7   8   46.90   28.00
   0  -7   8   12.00   63.29
  -1   7  -8  222.48   32.60
   1  -7   8  263.07   39.30
   1  -7   8  243.98   78.69
  -2   7  -8  390.66   44.80
   2  -7   8  432.16   49.40
   2  -7   8  357.76   95.39
   2  -7   8  431.26   50.79
  -3   7  -8  163.28   50.79
  -3   7  -8   55.69   24.00
   3  -7   8   60.59   23.90
   3  -7   8   84.49   34.50
   3  -7   8   70.99   69.79
  -4   7  -8  527.45   92.99
  -5   7  -8  472.15   96.39
  -6   7  -8   16.20   26.30
   6  -7   8  -26.20   24.60
   6  -7   8   18.70   35.40
   9   6  -8   69.19   29.70
   9   6  -8   85.49   34.90
   9   6  -8   23.90   25.50
  -9  -6   8  114.29   47.80
   8   6  -8   85.79   28.50
   8   6  -8   90.49   29.10
   8   6  -8   86.39   33.80
  -8  -6   8  100.69   47.20
   7   6  -8   67.59   24.60
   7   6  -8   49.80   31.30
   7   6  -8  102.39   29.70
  -7  -6   8   63.89   40.80
   6   6  -8  102.69   30.60
   6   6  -8   97.49   32.10
   6   6  -8  101.49   24.00
  -6  -6   8   74.39   37.10
   5   6  -8   12.90   19.20
   5   6  -8   19.10   26.40
  -5  -6   8   21.50   31.60
  -5  -6   8   54.89   75.49
   4   6  -8   59.99   19.60
   4   6  -8   67.49   27.50
  -4  -6   8  137.29   76.49
  -4  -6   8   23.70   29.40
  -4  -6   8   62.09   26.00
   3   6  -8   47.90   27.10
   3   6  -8   49.50   18.60
  -3  -6   8   45.50   24.50
  -3  -6   8   75.89   62.89
   2   6  -8  468.45   42.50
   2   6  -8  377.76   48.60
  -2  -6   8  434.16   92.29
  -2  -6   8  434.66   45.60
   1   6  -8  175.58   31.30
  -1  -6   8  200.68   32.00
  -1  -6   8  174.08   65.69
   0   6  -8   38.90   24.30
   0  -6   8   36.10   60.19
   0  -6   8   49.30   26.10
  -1   6  -8  246.48   32.70
   1  -6   8  240.58   37.80
   1  -6   8  309.27   75.39
  -2   6  -8  638.94   51.99
  -2   6  -8  741.43   84.29
   2  -6   8  517.75   93.89
   2  -6   8  562.34   54.39
   2  -6   8  563.14   56.49
  -3   6  -8   32.70   38.50
  -3   6  -8   12.40   22.10
   3  -6   8  -19.80   18.20
   3  -6   8    1.30   27.40
   3  -6   8  -32.70   58.69
  -4   6  -8  170.58   29.10
  -4   6  -8  129.79   43.30
   4  -6   8  113.09   26.60
   4  -6   8  151.48   34.90
   4  -6   8  200.98   73.89
  -5   6  -8   93.99   46.20
  -5   6  -8   55.29   24.70
  -5   6  -8  106.39   59.69
   5  -6   8   45.80   31.90
   5  -6   8   -3.90   64.49
   5  -6   8   42.60   24.80
  -6   6  -8   14.70   24.60
  -6   6  -8   53.19   46.60
  -6   6  -8   56.79   73.49
   6  -6   8   -8.20   24.50
   6  -6   8  -73.19   64.19
   6  -6   8   21.00   32.70
  -7   6  -8   85.19   52.29
  -7   6  -8  112.69   93.49
  -7   6  -8   50.89   28.80
   7  -6   8   35.00   35.50
   7  -6   8   -7.60   25.90
  -8   6  -8  730.13  118.09
   9   5  -8  100.99   34.00
   9   5  -8   53.89   27.80
   9   5  -8   99.99   28.90
   9   5  -8   69.69   23.30
  -9  -5   8  217.28   86.39
   8   5  -8   28.00   29.30
   8   5  -8   -6.70   24.50
   8   5  -8   44.80   25.20
  -8  -5   8   74.69   40.50
  -8  -5   8  -24.50   71.89
  -8  -5   8  167.08   77.99
   7   5  -8  339.27   47.10
   7   5  -8  192.48   36.40
   7   5  -8  259.57   32.30
  -7  -5   8  212.78   45.40
  -7  -5   8  237.98   53.89
   6   5  -8   76.39   30.30
   6   5  -8  112.09   24.30
  -6  -5   8  216.68   85.69
  -6  -5   8   79.19   36.90
   5   5  -8  155.88   32.80
   5   5  -8  294.07   36.90
  -5  -5   8  202.68   37.70
   4   5  -8  284.67   42.50
   4   5  -8  391.36   37.20
  -4  -5   8  377.26   84.49
  -4  -5   8  304.47   58.69
  -4  -5   8  360.56   44.40
   3   5  -8  752.62   50.79
   3   5  -8  598.54   56.29
  -3  -5   8  669.23   88.89
  -3  -5   8  706.13   54.89
   2   5  -8   59.59   24.20
  -2  -5   8   69.99   22.90
  -2  -5   8   77.59   56.19
   1   5  -8  352.96   41.50
  -1  -5   8  360.96   41.60
  -1  -5   8  342.97   74.49
   0   5  -8  120.89   24.60
   0  -5   8  154.08   28.50
   0  -5   8  159.28   56.39
  -1   5  -8   82.29   22.80
  -1   5  -8  113.79   32.70
   1  -5   8   67.89   53.09
   1  -5   8   73.69   27.70
  -2   5  -8   95.99   23.90
  -2   5  -8  108.29   35.00
   2  -5   8   96.39   29.10
   2  -5   8  137.29   58.29
  -3   5  -8  747.53   83.99
  -3   5  -8  674.33   84.99
  -3   5  -8  778.42   56.29
   3  -5   8  682.33   56.79
   3  -5   8  767.22   92.79
   3  -5   8  707.53   62.09
  -4   5  -8    2.90   55.49
  -4   5  -8   42.90   23.30
  -4   5  -8   13.20   38.50
   4  -5   8   38.10   20.30
   4  -5   8   57.19   28.50
   4  -5   8   31.70   57.69
  -5   5  -8   71.59   25.30
  -5   5  -8   15.90   41.50
  -5   5  -8  -80.99   68.29
   5  -5   8   34.90   58.69
   5  -5   8   34.90   22.50
   5  -5   8   40.60   29.70
  -6   5  -8    2.40   43.90
   6  -5   8    4.90   22.90
   6  -5   8    5.40   30.40
   6  -5   8  -40.10   57.69
  -7   5  -8  152.28   56.69
   7  -5   8  212.38   87.69
   7  -5   8  156.18   30.80
   7  -5   8  173.68   41.40
  -8   5  -8   41.30   53.69
   8  -5   8  -28.00   24.30
   8  -5   8   -4.80   38.30
   9   4  -8  117.39   24.80
   9   4  -8  105.09   33.00
   9   4  -8  128.99   27.40
   9   4  -8   90.99   27.70
  -9  -4   8  234.78   69.49
   8   4  -8  150.68   27.20
   8   4  -8  103.19   32.90
   8   4  -8  110.59   27.40
   8   4  -8  141.09   25.50
  -8  -4   8  281.67   86.89
  -8  -4   8  136.89   43.10
  -8  -4   8  148.29   56.19
   7   4  -8  156.18   32.70
   7   4  -8  203.88   30.10
   7   4  -8  143.69   26.90
  -7  -4   8  174.68   43.10
  -7  -4   8  195.38   48.80
   6   4  -8   29.20   25.70
   6   4  -8   38.80   20.90
  -6  -4   8   55.79   35.50
  -6  -4   8   40.30   33.30
  -6  -4   8   74.69   73.59
   5   4  -8   83.49   21.10
   5   4  -8   98.69   28.10
  -5  -4   8   59.19   32.00
  -5  -4   8  157.48   67.69
   4   4  -8  149.39   22.50
   4   4  -8  142.49   27.70
  -4  -4   8  110.89   29.90
  -4  -4   8  247.38   67.09
   3   4  -8  129.89   19.50
   3   4  -8  115.49   25.20
  -3  -4   8  133.69   53.79
  -3  -4   8  107.49   24.60
   2   4  -8  297.87   36.70
  -2  -4   8  268.17   60.79
  -2  -4   8  285.87   36.30
   1   4  -8  663.93   51.09
  -1  -4   8  663.83   51.79
  -1  -4   8  684.33   78.99
   0   4  -8  811.52   55.29
   0  -4   8  815.32   58.09
   0  -4   8  711.33   81.39
  -1   4  -8  837.52   70.99
  -1   4  -8  908.01   58.89
   1  -4   8  756.72   83.59
   1  -4   8  846.92   61.59
  -2   4  -8  476.95   43.10
  -2   4  -8  540.75   65.69
   2  -4   8  437.16   71.29
   2  -4   8  455.55   45.70
  -3   4  -8  188.18   28.30
  -3   4  -8  177.88   40.10
   3  -4   8  206.18   26.20
   3  -4   8  261.27   59.79
   3  -4   8  235.78   36.50
  -4   4  -8   35.20   39.00
   4  -4   8   30.30   18.70
   4  -4   8    4.40   25.00
   4  -4   8    7.10   51.19
  -5   4  -8   22.80   42.50
   5  -4   8    4.20   30.50
   5  -4   8   10.10   19.90
   5  -4   8  -10.40   51.79
  -6   4  -8   91.29   49.80
   6  -4   8  127.09   58.19
   6  -4   8   76.49   24.30
   6  -4   8  142.09   38.30
  -7   4  -8   79.69   52.89
   7  -4   8   94.49   25.80
   7  -4   8  117.39   38.20
  -8   4  -8   97.29   57.19
   8  -4   8   83.69   27.30
   8  -4   8  107.09   39.00
  -9   4  -8  117.89   61.69
   9  -4   8   78.99   29.30
   9  -4   8  158.38   46.30
   9   3  -8  118.89   24.80
   9   3  -8  114.49   33.60
   9   3  -8   74.99   27.00
   9   3  -8  137.19   32.60
  -9  -3   8  204.98   74.19
  -9  -3   8  184.08   71.99
   8   3  -8   13.20   19.10
   8   3  -8   10.50   25.80
   8   3  -8   20.60   19.60
   8   3  -8    7.70   23.40
  -8  -3   8   48.80   68.39
  -8  -3   8   70.79   42.30
  -8  -3   8   41.80   53.69
   7   3  -8   79.99   22.40
   7   3  -8   59.99   27.30
   7   3  -8   85.59   24.30
  -7  -3   8  160.88   70.99
  -7  -3   8   95.59   49.00
  -7  -3   8  108.19   41.90
   6   3  -8   47.20   25.70
   6   3  -8   66.69   21.20
  -6  -3   8   41.20   39.30
  -6  -3   8   30.10   34.50
  -6  -3   8  105.49   64.49
   5   3  -8  284.57   35.80
   5   3  -8  340.37   37.40
  -5  -3   8  431.66   78.59
  -5  -3   8  306.77   63.49
   4   3  -8   90.19   23.30
   4   3  -8   79.39   17.30
  -4  -3   8   54.09   27.70
  -4  -3   8   72.59   47.10
   3   3  -8   83.09   21.90
   3   3  -8   78.19   17.10
  -3  -3   8  101.19   43.80
  -3  -3   8   83.89   23.60
  -3  -3   8   97.69   23.90
   2   3  -8   23.60   17.60
  -2  -3   8   10.40   17.90
  -2  -3   8   21.90   33.50
   1   3  -8  933.71   57.09
  -1  -3   8  782.42   74.79
  -1  -3   8  842.22   57.69
   0   3  -8  240.58   31.90
   0  -3   8  278.57   55.79
   0  -3   8  236.58   33.90
  -1   3  -8 1721.03  110.79
  -1   3  -8 1765.62  103.49
   1  -3   8 1831.22  122.39
   1  -3   8 1887.41  106.29
  -2   3  -8   72.09   28.10
   2  -3   8   60.99   43.20
   2  -3   8   61.19   21.90
  -3   3  -8  157.18   38.70
   3  -3   8  220.08   34.20
   3  -3   8  275.47   55.39
  -4   3  -8   62.49   39.20
   4  -3   8   45.70   26.40
   4  -3   8   46.90   17.80
   4  -3   8   55.59   48.80
  -5   3  -8  909.01  103.39
   5  -3   8 1034.20   90.89
   5  -3   8  910.41   65.39
   5  -3   8  816.22   70.69
  -6   3  -8   44.10   46.40
   6  -3   8   61.69   32.40
   6  -3   8   42.10   20.70
  -7   3  -8   11.00   49.50
   7  -3   8   47.50   34.90
   7  -3   8   22.40   21.30
  -8   3  -8  -40.90   51.49
   8  -3   8   -9.30   20.40
   8  -3   8  -14.30   33.10
  -9   3  -8  -33.40   55.99
   9  -3   8   17.40   38.80
   9  -3   8  -24.90   23.80
  10   2  -8  213.78   36.20
  10   2  -8  191.28   34.70
  10   2  -8  231.38   31.20
   9   2  -8   71.89   26.80
   9   2  -8  112.29   25.10
   9   2  -8  124.09   30.40
  -9  -2   8  206.38   70.19
  -9  -2   8  232.98   83.49
   8   2  -8   84.89   26.90
   8   2  -8   60.89   21.00
   8   2  -8   30.80   23.80
   8   2  -8   63.59   18.30
  -8  -2   8  115.39   64.49
  -8  -2   8  112.29   63.39
   7   2  -8  128.59   26.10
   7   2  -8  177.98   31.00
   7   2  -8  181.78   25.90
   7   2  -8  160.58   23.10
  -7  -2   8  256.47   61.49
  -7  -2   8  299.57   73.59
   6   2  -8  156.88   24.10
   6   2  -8  162.48   29.50
  -6  -2   8  202.58   50.59
   5   2  -8  133.59   25.40
   5   2  -8   96.19   20.60
  -5  -2   8  131.19   53.19
  -5  -2   8  113.89   41.70
   4   2  -8  376.46   34.00
   4   2  -8  350.76   38.00
  -4  -2   8  339.87   66.39
   3   2  -8  200.08   25.40
   3   2  -8  201.48   27.70
  -3  -2   8  212.18   33.90
  -3  -2   8  185.98   49.30
   2   2  -8   86.19   19.10
  -2  -2   8   53.59   18.80
  -2  -2   8   94.39   38.70
   1   2  -8  359.26   32.50
  -1  -2   8  260.97   49.50
  -1  -2   8  320.47   33.80
   0   2  -8 3262.07  178.48
   0  -2   8 3333.57  192.08
   0  -2   8 3287.07  179.58
  -1   2  -8  338.57   35.50
   1  -2   8  351.16   37.00
   1  -2   8  353.66   51.39
  -2   2  -8   37.10   26.50
   2  -2   8   24.30   18.10
   2  -2   8   29.30   31.90
  -3   2  -8  145.89   37.60
   3  -2   8  156.98   27.20
   3  -2   8  234.48   47.60
  -4   2  -8   55.39   37.60
   4  -2   8   59.59   25.10
   4  -2   8   88.29   42.00
  -5   2  -8   20.00   40.00
   5  -2   8   19.30   25.40
   5  -2   8   24.00   16.70
  -6   2  -8  244.18   55.89
   6  -2   8  373.46   40.40
   6  -2   8  359.56   50.29
  -7   2  -8  -38.10   45.50
   7  -2   8   -1.60   18.60
   7  -2   8    1.40   29.80
   8  -2   8   -4.30   33.10
   8  -2   8    5.00   19.90
  -9   2  -8  -14.10   57.19
   9  -2   8  100.19   40.40
  10   1  -8   90.79   28.70
   9   1  -8   59.69   22.50
   9   1  -8   28.80   24.50
   9   1  -8   81.09   26.60
  -9  -1   8  103.79   57.99
   8   1  -8   44.90   24.30
   8   1  -8   17.10   21.20
   8   1  -8   32.10   19.80
   8   1  -8   48.60   17.20
  -8  -1   8   86.99   69.49
  -8  -1   8   39.00   55.29
   7   1  -8  314.27   42.20
   7   1  -8  394.16   41.90
   7   1  -8  319.77   42.90
   7   1  -8  346.77   33.90
  -7  -1   8  398.46   78.59
  -7  -1   8  435.26   96.69
   6   1  -8  362.16   43.00
   6   1  -8  380.16   40.90
   6   1  -8  405.66   42.20
  -6  -1   8  414.26   76.79
  -6  -1   8  381.56   86.59
   5   1  -8   15.10   18.40
   5   1  -8    7.40   15.90
  -5  -1   8   17.10   44.30
  -5  -1   8  -30.60   42.30
   4   1  -8  836.22   56.09
   4   1  -8  819.82   54.49
  -4  -1   8  828.32   78.09
  -4  -1   8  842.72   76.99
   3   1  -8  637.34   45.30
   3   1  -8  655.53   46.50
  -3  -1   8  711.93   50.29
  -3  -1   8  635.54   58.39
  -3  -1   8  641.44   65.19
   2   1  -8  183.68   39.40
   2   1  -8  160.88   21.20
   2   1  -8  200.08   22.00
  -2  -1   8  168.48   24.10
  -2  -1   8  189.48   43.40
   1   1  -8  231.88   28.80
  -1  -1   8  206.28   30.70
  -1  -1   8  257.87   45.60
   0   1  -8  243.28   30.70
   0   1  -8  223.28   35.60
   0  -1   8  242.08   30.80
   0  -1   8  186.58   43.20
  -1   1  -8  560.04   51.29
   1  -1   8  520.95   43.50
   1  -1   8  542.75   54.69
  -2   1  -8  567.34   58.89
   2  -1   8  423.96   50.89
   2  -1   8  425.96   41.80
  -3   1  -8  538.45   68.29
   3  -1   8  491.65   45.10
   3  -1   8  561.24   52.69
   3  -1   8  525.85   42.70
  -4   1  -8  337.47   70.19
   4  -1   8  306.47   38.20
   4  -1   8  261.67   41.40
  -5   1  -8   30.70   27.30
  -5   1  -8   26.40   37.90
   5  -1   8    4.30   24.90
   5  -1   8    4.90   20.30
  -6   1  -8   67.39   31.90
  -6   1  -8   36.10   44.10
   6  -1   8   40.50   23.60
   6  -1   8   44.80   29.00
  -7   1  -8  176.78   39.70
  -7   1  -8   89.49   51.39
   7  -1   8  134.79   29.30
   7  -1   8  184.48   37.30
   7  -1   8  140.29   21.70
   8  -1   8   85.19   36.50
   8  -1   8   82.09   28.30
   9  -1   8  247.58   47.90
   9   0  -8   37.40   24.50
   8   0  -8  882.41   61.29
   8   0  -8  605.24   59.69
   8   0  -8  789.82   58.29
  -8   0   8  794.22   89.49
   7   0  -8   -8.80   18.80
   7   0  -8   26.00   20.70
   7   0  -8   13.90   11.60
   7   0  -8   16.50   17.90
  -7   0   8   70.09   66.29
  -7   0   8  -10.20   48.30
   6   0  -8    9.90   16.50
   6   0  -8   32.20   19.90
   6   0  -8    8.00   16.60
  -6   0   8   29.10   46.50
  -6   0   8   22.90   56.29
   5   0  -8   13.20   15.50
   5   0  -8    4.60   17.10
   5   0  -8    3.90   14.50
  -5   0   8  -23.50   36.50
  -5   0   8  -17.40   44.00
   4   0  -8  298.37   32.40
   4   0  -8  228.48   29.40
  -4   0   8  334.47   62.29
  -4   0   8  233.88   53.29
   3   0  -8   -0.70   11.70
   3   0  -8    9.40   14.40
  -3   0   8  -15.60   29.50
  -3   0   8   -5.00   24.20
   2   0  -8  811.52   51.19
   2   0  -8  759.52   50.69
   2   0  -8  804.32   60.89
  -2   0   8  752.82   68.19
  -2   0   8  817.32   54.49
  -2   0   8  786.72   64.79
   1   0  -8   -7.10   13.40
   1   0  -8   17.60   18.00
  -1   0   8   -5.30   22.30
  -1   0   8   -8.40   15.90
  -1   0   8   -8.30   27.30
   0   0  -8  158.48   28.40
   0   0  -8  128.29   23.00
   0   0   8  137.19   35.80
   0   0   8  131.69   22.60
  -1   0  -8   16.20   19.00
   1   0   8  -12.20   24.20
   1   0   8  -16.10   15.30
   1   0   8    4.20   13.20
  -2   0  -8  521.75   52.09
  -2   0  -8  553.34   56.19
   2   0   8  516.15   40.50
   2   0   8  524.85   49.10
   2   0   8  512.55   43.10
  -3   0  -8   -0.80   23.20
  -3   0  -8   11.30   17.00
   3   0   8    4.50   18.60
   3   0   8   -5.90   14.50
  -4   0  -8  585.44   70.49
  -4   0  -8  543.75   58.69
   4   0   8  527.05   47.40
   4   0   8  527.35   45.70
  -5   0  -8   18.90   36.40
  -5   0  -8   12.80   27.30
   5   0   8  -13.40   23.60
   5   0   8    1.30   18.90
  -6   0  -8  160.08   49.40
  -6   0  -8  144.69   37.30
   6   0   8  209.78   35.90
   6   0   8  193.78   28.70
  -7   0  -8  -27.90   45.50
  -7   0  -8    4.50   33.40
   7   0   8   -2.80   23.90
   7   0   8   24.70   29.40
  -8   0  -8  805.02   93.99
   8   0   8  804.52   70.19
   8   0   8  745.13   67.39
  -9   0  -8  105.09   43.50
   9   0   8   28.90   37.10
   9   0   8   -5.90   29.50
   7  -1  -8  344.07   37.50
   7  -1  -8  417.16   45.00
   7  -1  -8  299.67   41.20
  -7   1   8  329.07   69.69
  -7   1   8  478.65  114.29
   6  -1  -8  356.46   36.80
   6  -1  -8  388.66   42.20
   6  -1  -8  357.86   39.40
  -6   1   8  445.26  104.09
  -6   1   8  339.87   69.39
   5  -1  -8   17.40   15.50
   5  -1  -8   28.40   16.30
   5  -1  -8   -8.50   11.10
   5  -1  -8   23.00   15.20
  -5   1   8   13.40   38.70
  -5   1   8  -10.10   47.50
   4  -1  -8  718.83   51.19
   4  -1  -8  971.10   54.89
   4  -1  -8  879.71   57.69
   4  -1  -8  823.52   54.29
  -4   1   8  812.42   77.19
  -4   1   8  917.71   86.09
   3  -1  -8  593.64   42.70
   3  -1  -8  711.53   44.70
   3  -1  -8  661.73   44.50
  -3   1   8  700.33   66.59
  -3   1   8  648.84   65.29
   2  -1  -8  170.48   23.00
   2  -1  -8  149.09   18.70
  -2   1   8  194.28   37.00
  -2   1   8  188.78   42.70
   1  -1  -8  191.28   22.40
  -1   1   8  242.08   30.40
  -1   1   8  207.38   48.30
  -1   1   8  187.38   42.90
   0   1   8  232.88   30.70
   0   1   8  231.88   43.00
   0   1   8  276.27   28.70
  -1  -1  -8  520.25   52.59
  -1  -1  -8  525.15   48.10
  -1  -1  -8  623.34   51.39
   1   1   8  540.65   41.60
   1   1   8  557.14   52.09
   1   1   8  549.35   41.30
  -2  -1  -8  461.25   52.49
  -2  -1  -8  497.35   44.90
  -2  -1  -8  533.95   45.40
  -2  -1  -8  462.15   32.70
   2   1   8  413.36   37.40
   2   1   8  392.56   43.10
   2   1   8  448.96   39.50
  -3  -1  -8  501.15   59.09
  -3  -1  -8  384.76   32.70
  -3  -1  -8  483.45   50.89
   3   1   8  537.35   42.70
   3   1   8  506.95   40.90
  -4  -1  -8  234.18   23.80
  -4  -1  -8  355.66   63.09
  -4  -1  -8  324.57   53.59
   4   1   8  276.77   36.20
   4   1   8  264.67   36.90
  -5  -1  -8   23.90   35.90
  -5  -1  -8   27.50   27.90
   5   1   8   11.00   19.50
   5   1   8   16.40   23.50
  -6  -1  -8   18.30   33.40
  -6  -1  -8    9.90   41.20
   6   1   8   38.80   27.50
   6   1   8   42.10   23.00
  -7  -1  -8  114.39   54.99
  -7  -1  -8   98.89   40.20
   7   1   8  155.28   29.70
   7   1   8  206.88   36.20
  -8  -1  -8  -66.49   51.79
  -8  -1  -8   23.10   40.40
   8   1   8   46.10   33.00
   8   1   8    6.10   26.60
  -9  -1  -8  199.18   50.39
   9   1   8  218.08   37.90
   9   1   8  252.57   45.30
   8  -2  -8   39.50   23.30
   8  -2  -8   65.59   22.90
   7  -2  -8  134.99   24.40
   7  -2  -8  154.38   26.70
   6  -2  -8  191.58   26.10
   6  -2  -8  192.68   28.50
  -6   2   8  306.87   80.29
   5  -2  -8  100.39   20.50
   5  -2  -8   91.69   19.50
  -5   2   8  116.29   47.20
  -5   2   8  103.59   57.69
   4  -2  -8  302.47   27.90
   4  -2  -8  374.36   35.20
   4  -2  -8  390.06   33.10
  -4   2   8  374.46   71.59
  -4   2   8  338.47   59.29
   3  -2  -8  211.48   24.80
   3  -2  -8  151.68   22.00
   3  -2  -8  143.59   20.10
  -3   2   8  228.48   48.50
  -3   2   8  149.69   37.40
   2  -2  -8   52.79   13.90
   2  -2  -8   62.49   13.70
   2  -2  -8   64.69   12.70
  -2   2   8   93.59   37.40
  -2   2   8   50.09   30.30
  -1   2   8  328.07   30.60
  -1   2   8  315.07   55.29
  -1   2   8  290.67   32.80
  -1   2   8  285.97   48.20
   0   2   8 3147.08  168.08
   0   2   8 3191.58  183.58
   0   2   8 3017.90  179.48
  -1  -2  -8  221.28   45.70
  -1  -2  -8  284.17   43.50
   1   2   8  354.66   31.70
   1   2   8  325.27   40.90
   1   2   8  319.37   31.80
  -2  -2  -8   19.20   17.40
  -2  -2  -8   21.00   21.90
   2   2   8   13.20   15.20
   2   2   8   -2.90   13.60
  -3  -2  -8  118.99   24.40
  -3  -2  -8   91.99   12.20
  -3  -2  -8  108.39   30.30
   3   2   8  122.09   20.00
   3   2   8  138.79   22.70
  -4  -2  -8   47.00   26.20
  -4  -2  -8   49.80   31.30
   4   2   8   49.10   18.50
   4   2   8   52.39   21.90
  -5  -2  -8   10.00   29.00
  -5  -2  -8   14.50   36.10
   5   2   8    6.30   22.90
   5   2   8   11.80   19.80
  -6  -2  -8  245.18   43.50
  -6  -2  -8  300.77   56.49
   6   2   8  381.16   44.10
   6   2   8  336.67   47.80
  -7  -2  -8  -31.10   36.90
  -7  -2  -8  -44.80   46.70
   7   2   8    9.60   24.50
   7   2   8   26.90   26.50
  -8  -2  -8  -82.09   52.09
  -8  -2  -8  -47.90   40.40
   8   2   8   10.70   26.90
   8   2   8   34.60   30.50
  -9  -2  -8   -1.10   46.30
   9   2   8   71.99   41.40
   9   2   8   24.40   30.10
   8  -3  -8    0.50   21.40
  -8   3   8  202.98  111.59
   7  -3  -8   76.69   22.50
   7  -3  -8   88.29   24.10
  -7   3   8  232.98   98.69
   6  -3  -8   44.90   19.30
   6  -3  -8   50.39   20.90
  -6   3   8  112.09   75.19
   5  -3  -8  305.97   39.20
   5  -3  -8  346.37   36.40
  -5   3   8  385.96   98.19
   4  -3  -8   80.79   16.50
   4  -3  -8   53.89   17.70
   4  -3  -8   62.39    9.70
  -4   3   8   20.80   41.60
   3  -3  -8   68.59   13.80
   3  -3  -8   65.99   16.00
   3  -3  -8   63.59   10.90
  -3   3   8   77.19   35.80
   2  -3  -8   26.10   10.90
   2  -3  -8   12.90   11.70
  -2   3   8   15.30   12.80
  -2   3   8   12.60   31.00
   1  -3  -8  897.11   55.89
   1  -3  -8  926.81   53.89
  -1   3   8  844.02   81.89
  -1   3   8  929.91   56.39
   0  -3  -8  264.37   24.80
   0   3   8  285.07   30.50
   0   3   8  235.08   44.30
   0   3   8  237.38   30.00
  -1  -3  -8 1714.53  109.79
  -1  -3  -8 1731.33   94.89
   1   3   8 1737.43   98.79
  -2  -3  -8   56.59    9.40
  -2  -3  -8   79.39   30.30
  -2  -3  -8   25.90   25.20
  -2  -3  -8   30.40   21.10
   2   3   8   55.69   17.10
   2   3   8   47.40   16.20
  -3  -3  -8  152.38   28.90
  -3  -3  -8  143.29   34.80
   3   3   8  178.48   23.00
   3   3   8  212.28   28.60
  -4  -3  -8   49.20   34.10
  -4  -3  -8   66.89   27.60
   4   3   8   61.09   20.30
   4   3   8    7.20   18.80
  -5  -3  -8  970.60  100.99
  -5  -3  -8  855.61   89.39
   5   3   8  986.90   63.09
   5   3   8  951.00   67.79
  -6  -3  -8   18.40   34.60
  -6  -3  -8   39.20   47.00
   6   3   8   85.59   25.40
   6   3   8   51.39   23.70
  -7  -3  -8  -37.00   36.40
  -7  -3  -8  -32.40   49.90
   7   3   8   55.09   26.30
   7   3   8   14.50   25.40
   8   3   8   -5.90   26.40
   9   3   8    2.20   29.60
   7  -4  -8  154.58   25.50
   7  -4  -8  158.18   26.70
   6  -4  -8   36.50   19.20
   6  -4  -8   16.30   19.30
  -6   4   8   94.09   82.09
   5  -4  -8   94.69   20.70
   5  -4  -8   87.09   19.40
  -5   4   8   89.99   63.29
   4  -4  -8  119.39   20.70
   4  -4  -8  140.69   19.20
  -4   4   8  141.49   54.09
   3  -4  -8  124.19   16.00
   3  -4  -8  118.79   18.90
   3  -4  -8  132.69   17.50
  -3   4   8  101.09   46.50
  -3   4   8  100.99   16.50
   2  -4  -8  315.37   26.70
   2  -4  -8  341.27   33.00
  -2   4   8  289.87   29.60
  -2   4   8  266.67   66.39
   1  -4  -8  661.23   42.40
   1  -4  -8  696.63   45.70
  -1   4   8  659.73   46.60
  -1   4   8  686.53   79.69
   0  -4  -8  791.52   47.20
   0  -4  -8  740.13   48.10
   0   4   8  749.53   82.49
   0   4   8  787.52   51.69
  -1  -4  -8  855.71   73.69
  -1  -4  -8  832.12   49.80
   1   4   8  815.02   56.39
  -2  -4  -8  440.46   30.20
  -2  -4  -8  476.35   60.99
   2   4   8  491.85   42.00
   2   4   8  486.85   37.80
  -3  -4  -8  194.38   42.20
  -3  -4  -8  188.18   34.70
   3   4   8  197.48   24.60
  -4  -4  -8    0.70   33.10
  -4  -4  -8    7.20   28.20
   4   4   8    9.40   18.60
  -5  -4  -8   26.80   40.90
  -5  -4  -8  -12.20   32.30
   5   4   8   14.70   19.50
  -6  -4  -8  105.19   55.89
  -6  -4  -8   38.50   36.60
   6   4   8   69.79   23.80
  -7  -4  -8   58.29   59.19
  -7  -4  -8    6.60   39.70
   7   4   8  105.99   28.60
  -8  -4  -8    1.80   46.90
  -8  -4  -8   17.30   62.99
  -9  -4  -8   -7.00   65.49
  -9  -4  -8  -44.00   52.09
   9   4   8   87.79   32.40
  -8   5   8  362.56  140.19
   7  -5  -8  196.48   29.70
   7  -5  -8  261.17   31.00
   6  -5  -8   66.69   21.50
   6  -5  -8   82.89   21.20
  -6   5   8  232.88   93.39
   5  -5  -8  243.08   30.60
   5  -5  -8  278.27   35.20
  -5   5   8  315.77   85.69
   4  -5  -8  334.57   42.20
   4  -5  -8  430.16   35.30
  -4   5   8  331.87   74.49
   3  -5  -8  710.83   46.80
   3  -5  -8  757.12   53.29
  -3   5   8  663.43  100.29
  -3   5   8  719.33   46.70
   2  -5  -8   42.40   14.80
   2  -5  -8   56.29   12.00
  -2   5   8   47.40   16.30
  -2   5   8   42.60   44.60
   1  -5  -8  415.96   33.00
   1  -5  -8  306.47   26.80
  -1   5   8  334.97   75.89
  -1   5   8  364.86   35.80
   0  -5  -8  104.09   13.50
   0  -5  -8  115.29   14.70
   0  -5  -8  117.89   32.50
   0   5   8  113.59   45.60
   0   5   8  119.29   19.70
  -1  -5  -8   82.99   30.20
  -1  -5  -8   75.89   11.90
   1   5   8   74.59   18.90
  -2  -5  -8   72.59   12.40
  -2  -5  -8   72.89   10.70
  -2  -5  -8   97.79   31.10
   2   5   8   75.49   20.50
  -3  -5  -8  710.23   85.49
  -3  -5  -8  661.13   79.29
   3   5   8  699.33   55.29
  -4  -5  -8   53.59   40.20
  -4  -5  -8   10.90   31.80
   4   5   8   45.20   22.00
  -5  -5  -8   34.80   44.50
  -5  -5  -8    7.50   34.90
   5   5   8   20.70   20.50
  -6  -5  -8  -28.30   53.69
   6   5   8    1.80   21.30
  -7  -5  -8  145.79   68.89
  -7  -5  -8   47.40   45.10
   7   5   8  136.99   28.50
   8   5   8    7.40   27.10
   6  -6  -8  100.09   23.00
   6  -6  -8   75.29   24.30
  -6   6   8  254.47  110.59
   5  -6  -8   15.60   17.30
   5  -6  -8    7.20   18.60
  -5   6   8   82.99   84.59
   4  -6  -8   77.59   21.00
   4  -6  -8   78.89   17.70
  -4   6   8  130.69   74.39
   3  -6  -8   51.09   14.10
   3  -6  -8   25.80   17.30
  -3   6   8   38.10   14.80
  -3   6   8   71.09   64.29
   2  -6  -8  359.56   30.60
   2  -6  -8  447.16   40.00
  -2   6   8  408.56   37.50
  -2   6   8  416.16   97.29
   1  -6  -8  221.88   28.80
  -1   6   8  215.58   32.20
  -1   6   8  197.88   61.79
   0  -6  -8   24.80   33.80
   0  -6  -8   44.50   12.70
   0   6   8   46.40   19.20
   0   6   8   53.79   51.79
  -1  -6  -8  213.98   41.30
  -1  -6  -8  213.48   24.50
   1   6   8  202.68   26.70
  -2  -6  -8  580.54   39.50
  -2  -6  -8  647.54   82.09
  -3  -6  -8   -4.90   32.90
   3   6   8   13.80   19.50
  -4  -6  -8  172.58   52.29
  -4  -6  -8  127.89   40.50
   4   6   8  123.29   26.90
  -5  -6  -8   53.49   49.90
  -5  -6  -8   -7.50   37.70
   5   6   8   29.70   21.70
  -6  -6  -8  -32.90   57.09
   6   6   8  -12.70   21.70
  -7  -6  -8  -43.40   67.79
   7   6   8    7.00   24.70
  -8  -6  -8  273.07   86.59
   8   6   8  222.18   36.00
  -6   7   8  349.07  125.19
   5  -7  -8   70.99   22.80
   5  -7  -8   87.59   20.70
   4  -7  -8  229.68   30.50
   4  -7  -8  199.58   28.30
  -4   7   8  276.47   29.80
   3  -7  -8   71.19   20.30
   3  -7  -8   68.29   14.00
  -3   7   8   63.19   76.99
  -3   7   8   38.70   16.20
   2  -7  -8  362.66   38.10
  -2   7   8  277.77   35.60
  -2   7   8  336.77   83.49
   1  -7  -8  391.96   38.20
  -1   7   8  369.66   42.20
  -1   7   8  497.95   89.69
   0  -7  -8   39.20   14.40
   0  -7  -8   63.49   38.40
   0   7   8   24.50   61.79
   0   7   8   48.90   21.00
  -1  -7  -8  243.38   30.10
  -1  -7  -8  225.08   47.50
   1   7   8  288.97   41.30
  -2  -7  -8  489.15   41.20
  -2  -7  -8  404.66   84.69
   2   7   8  491.55   50.79
  -3  -7  -8   58.69   42.30
   3   7   8   51.69   23.70
  -4  -7  -8  227.48   51.59
   4   7   8  137.39   27.20
  -5  -7  -8   48.70   47.80
   5   7   8   71.69   25.50
  -6  -7  -8  -24.20   59.29
   6   7   8   10.30   22.80
  -7  -7  -8  -66.59   72.29
   7   7   8   21.90   27.70
  -6   8   8  474.75  147.59
  -5   8   8  222.08  121.19
  -4   8   8  242.08  115.49
   3  -8  -8   -7.20   18.70
  -3   8   8   -2.80   16.30
  -3   8   8   34.10   94.09
   2  -8  -8   87.49   21.00
  -2   8   8  108.89   87.89
  -2   8   8   78.99   21.20
   1  -8  -8   25.40   17.50
   1  -8  -8   93.39   47.00
  -1   8   8   41.30   77.79
  -1   8   8    7.60   21.00
   0  -8  -8  750.32  101.29
   0  -8  -8  590.24   51.09
   0   8   8  665.93  120.79
   0   8   8  655.93   56.59
  -1  -8  -8  144.19   47.30
  -1  -8  -8  120.09   20.90
   1   8   8  135.49   28.40
  -2  -8  -8   17.00   43.60
   2   8   8   15.20   24.10
  -3  -8  -8  -40.20   43.40
   3   8   8   -5.40   24.20
  -4  -8  -8  -44.80   45.70
  -4  -8  -8  115.89   52.49
   4   8   8   14.70   26.70
  -5  -8  -8   75.89   64.29
   5   8   8    8.20   25.60
  -6  -8  -8  119.19   65.89
   6   8   8  140.39   34.40
  -6   9   8  434.86  151.78
  -5   9   8  377.56  137.89
  -4   9   8  418.76  141.69
  -3   9   8  296.97  121.89
  -2   9   8  171.58  109.79
[truncated: 4,493,405 more chars]
