# Supplementary material for: Cr(II) and Cr(III) NCN pincer complexes: synthesis, structure, and catalytic reactivity
Source: Monatsh Chem. 2023 Oct 10;154(11):1263–73. doi: 10.1007/s00706-023-03128-6 (PMC10620270; doi:10.1007/s00706-023-03128-6)
Supplement: Supplementary file 3 — Supplementary file3 (XYZ 9 KB) [file 706_2023_3128_MOESM3_ESM.xyz]

24       2.129284000      7.330226000      7.728931000
7        4.964361000     11.461332000      7.437402000
7        1.261645000      6.172609000      6.077307000
6        2.975887000      8.453897000      6.189082000
6        2.669672000      7.910626000      4.926328000
6        3.007035000      8.546319000      3.726212000
1        2.743402000      8.095659000      2.769843000
6        3.678545000      9.759917000      3.763494000
1        3.941136000     10.270261000      2.839981000
6        4.014132000     10.320082000      4.993872000
1        4.551828000     11.262386000      5.046856000
6        3.678352000      9.681367000      6.187067000
6        1.998661000      6.560522000      4.841906000
1        1.319925000      6.511782000      3.977631000
1        2.767646000      5.804663000      4.656975000
6       -0.193137000      6.510693000      5.906081000
1       -0.523043000      6.046176000      4.962929000
6       -0.393872000      8.017350000      5.767360000
1        0.205822000      8.455710000      4.967777000
1       -0.130774000      8.537773000      6.696835000
1       -1.449497000      8.217399000      5.558467000
6       -1.076980000      5.978386000      7.029676000
1       -2.088330000      6.372743000      6.894018000
1       -0.713361000      6.304132000      8.010051000
1       -1.155461000      4.888207000      7.038889000
6        1.463078000      4.719504000      6.396847000
1        0.878657000      4.544949000      7.304113000
6        2.913669000      4.422679000      6.765941000
1        2.986615000      3.387741000      7.114028000
1        3.264098000      5.062753000      7.585124000
1        3.604958000      4.535625000      5.925509000
6        0.971596000      3.766302000      5.308175000
1       -0.088575000      3.906125000      5.078810000
1        1.099734000      2.733853000      5.646973000
1        1.540004000      3.880667000      4.379462000
6        4.049772000     10.335647000      7.514594000
1        3.116276000     10.659669000      7.991986000
1        4.431185000      9.552463000      8.185196000
6        4.463001000     12.753264000      7.896443000
1        5.336493000     13.419461000      7.904138000
6        3.859096000     12.788689000      9.311702000
1        2.908063000     12.245170000      9.352886000
1        3.650692000     13.823029000      9.606484000
1        4.529729000     12.353580000     10.056945000
6        3.457814000     13.327568000      6.897236000
1        3.087570000     14.303750000      7.229267000
1        2.594467000     12.662000000      6.786130000
1        3.915069000     13.445063000      5.911546000
1        1.356773000      6.263923000      9.034786000
24       1.744505000      7.204932000     10.507372000
7       -0.547250000      2.757604000     10.733297000
7        2.192124000      8.558458000     12.174986000
6        0.681479000      6.162095000     11.960100000
6        0.603800000      6.882495000     13.166543000
6       -0.030089000      6.377129000     14.307482000
1       -0.062945000      6.962438000     15.225973000
6       -0.614922000      5.119710000     14.261615000
1       -1.111187000      4.714350000     15.140082000
6       -0.551985000      4.373145000     13.086455000
1       -0.997367000      3.384063000     13.028975000
6        0.087634000      4.878524000     11.955256000
6        1.188274000      8.273596000     13.238585000
1        1.634328000      8.462288000     14.226488000
1        0.376305000      8.999697000     13.136843000
6        3.572418000      8.304224000     12.710249000
1        3.681903000      8.907452000     13.625697000
6        3.760137000      6.842509000     13.106049000
1        3.008321000      6.493306000     13.815685000
1        3.712268000      6.183580000     12.230812000
1        4.747920000      6.726504000     13.563148000
6        4.669609000      8.715306000     11.733437000
1        5.632377000      8.363500000     12.115384000
1        4.508954000      8.264893000     10.747271000
1        4.749343000      9.797471000     11.604525000
6        2.050924000      9.961848000     11.656977000
1        2.820451000     10.057666000     10.886573000
6        0.716109000     10.171322000     10.946939000
1        0.729113000     11.146201000     10.449773000
1        0.545198000      9.416867000     10.169170000
1       -0.140907000     10.163351000     11.626985000
6        2.275621000     11.043160000     12.713209000
1        3.262805000     10.975595000     13.178574000
1        2.204161000     12.028138000     12.242418000
1        1.520716000     10.999352000     13.504878000
6        0.186603000      4.020363000     10.702310000
1        1.251713000      3.829619000     10.520647000
1       -0.120403000      4.626250000      9.837881000
6       -1.739848000      2.786219000      9.882567000
1       -1.461390000      3.035507000      8.835797000
6       -2.707139000      3.867226000     10.365307000
1       -3.086740000      3.616766000     11.361046000
1       -2.236882000      4.851319000     10.430917000
1       -3.556293000      3.943144000      9.677906000
6       -2.478004000      1.450044000      9.852953000
1       -3.432164000      1.575201000      9.332153000
1       -1.926213000      0.662034000      9.332918000
1       -2.692307000      1.110517000     10.872500000
6        0.305805000      1.571825000     10.600379000
1       -0.355817000      0.706573000     10.712503000
6        1.007847000      1.438500000      9.241854000
1        1.720828000      2.255003000      9.080230000
1        1.565599000      0.497693000      9.183947000
1        0.287894000      1.450862000      8.416062000
6        1.306151000      1.484648000     11.750293000
1        1.836272000      0.527301000     11.713618000
1        2.059358000      2.278202000     11.708114000
1        0.791939000      1.563126000     12.711507000
1        2.683513000      8.173371000      9.218002000
6        6.377651000     11.186618000      7.689577000
1        6.909181000     12.107873000      7.410106000
6        6.902373000     10.077542000      6.779917000
6        6.742556000     10.880502000      9.150637000
1        6.523572000     11.725137000      9.809989000
1        6.197168000     10.005185000      9.519604000
1        7.812503000     10.662863000      9.241073000
1        6.429842000      9.115169000      7.002913000
1        7.981288000      9.958860000      6.923299000
1        6.710749000     10.303970000      5.729010000
Bonds
    1     3    S
    1     4    S
    4     5    D
    5     6    S
    6     7    S
    6     8    D
    8     9    S
    8    10    S
   10    11    S
   10    12    D
    4    12    S
    5    13    S
    3    13    S
   13    14    S
   13    15    S
    3    16    S
   16    17    S
   16    18    S
   18    19    S
   18    20    S
   18    21    S
   16    22    S
   22    23    S
   22    24    S
   22    25    S
    3    26    S
   26    27    S
   26    28    S
   28    29    S
   28    30    S
   28    31    S
   26    32    S
   32    33    S
   32    34    S
   32    35    S
   12    36    S
    2    36    S
   36    37    S
   36    38    S
    2    39    S
   39    40    S
   39    41    S
   41    42    S
   41    43    S
   41    44    S
   39    45    S
   45    46    S
   45    47    S
   45    48    S
    1    49    S
   49    50    S
   50    52    S
   50    53    S
   53    54    D
   54    55    S
   55    56    S
   55    57    D
   57    58    S
   57    59    S
   59    60    S
   53    61    S
   59    61    D
   52    62    S
   54    62    S
   62    63    S
   62    64    S
   52    65    S
   65    66    S
   65    67    S
   67    68    S
   67    69    S
   67    70    S
   65    71    S
   71    72    S
   71    73    S
   71    74    S
   52    75    S
   75    76    S
   75    77    S
   77    78    S
   77    79    S
   77    80    S
   75    81    S
   81    82    S
   81    83    S
   81    84    S
   51    85    S
   61    85    S
   85    86    S
   85    87    S
   51    88    S
   88    89    S
   88    90    S
   90    91    S
   90    92    S
   90    93    S
   88    94    S
   94    95    S
   94    96    S
   94    97    S
   51    98    S
   98    99    S
   98   100    S
  100   101    S
  100   102    S
  100   103    S
   98   104    S
  104   105    S
  104   106    S
  104   107    S
    1   108    S
   50   108    S
    2   109    S
  109   110    S
  109   111    S
  109   112    S
  112   113    S
  112   114    S
  112   115    S
  111   116    S
  111   117    S
  111   118    S
